# Supplementary material for: Recovery from an Acute Infection in C. elegans Requires the GATA Transcription Factor ELT-2
Source: PLoS Genet. 2014 Oct 23;10(10):e1004609. doi: 10.1371/journal.pgen.1004609 (PMC4207467; doi:10.1371/journal.pgen.1004609)
Supplement: Table S1 — Microarray expression data. (XLSX) [file pgen.1004609.s007.xlsx]

## Sheet: TableS1
Column ID	Ratio(36hSL vs. 36hOP)	Ratio(72hSL vs. 36hOP)	Ratio(96hHT vs. 36hOP)	Ratio(96hSL vs. 36hOP)
41339	1.07491	1.70977	2.03506	2.03558
41365	1.93407	5.66349	6.215	6.17974
41426	0.704178	0.394617	0.57805	0.547831
41518	1.50027	3.01847	2.91331	3.07497
41548	1.11281	0.549191	0.542863	0.494932
41549	0.802864	0.210675	0.216646	0.264097
2L52.1	1.20796	3.83255	7.44141	6.64574
2RSSE.1	0.836305	1.15043	1.75895	1.91079
2RSSE.2	0.758996	2.66889	4.03688	3.34951
3R5.1	1.37463	3.31303	3.46126	3.47294
3R5.2	1.3204	2.30977	2.74872	2.56852
4-NITROPHENYLPHOSPHATASE	0.980538	0.930955	1.0016	1.0077
4R79.2	0.975339	1.59293	1.29905	1.08291
6-phosphofructo-2-kinase	1.47602	2.82832	2.55365	2.36639
6-phosphofructokinase	0.751162	0.00634184	0.0188332	0.0227446
6R55.2	0.778661	0.770123	0.747698	0.759868
A_12_P100009	0.997131	1.04834	1.68686	1.02889
A_12_P100274	1.69818	1.57191	1.74073	1.66957
A_12_P100305	1.16067	1.04498	0.991448	0.994228
A_12_P100376	0.945151	0.813313	0.646617	0.673535
A_12_P100684	0.957261	0.309603	0.401939	0.338955
A_12_P100867	0.913196	1.3129	1.81677	1.57788
A_12_P101097	1.34823	1.48266	1.80756	1.52601
A_12_P101572	0.918861	0.971512	0.913143	0.880359
A_12_P101905	0.988304	1.03481	0.988979	0.979563
A_12_P101935	0.970998	1.01566	0.971489	0.956468
A_12_P101949	0.639039	0.115295	0.114807	0.109914
A_12_P102176	1.00725	2.59851	1.00176	1.23544
A_12_P102188	0.746028	0.448364	0.371053	0.39613
A_12_P102237	1.11337	1.95781	1.8501	1.94695
A_12_P102273	0.979073	1.03962	1.00824	0.952759
A_12_P102447	1.73418	0.839727	0.60988	0.935443
A_12_P102583	0.841412	0.203727	0.206167	0.187804
A_12_P102628	0.506702	3.68456	14.5423	7.24523
A_12_P103280	0.952646	0.760491	0.806936	0.73861
A_12_P103531	1.34399	1.78503	2.70578	2.22832
A_12_P103689	0.987338	0.842441	0.864418	0.97602
A_12_P103730	0.768808	0.442798	0.531598	0.511875
A_12_P104640	1.371	1.10422	0.809858	0.797092
A_12_P104808	0.765453	0.393285	0.481839	0.597394
A_12_P105264	0.992117	1.05669	0.969428	0.961662
A_12_P105499	0.454352	2.55167	2.37059	3.30225
A_12_P105533	1.17877	0.597455	0.554142	0.49672
A_12_P105710	1.00004	1.04801	0.985642	0.987319
A_12_P105792	2.00278	3.05476	3.00158	3.02349
A_12_P106538	0.479874	1.97814	2.03891	0.940013
A_12_P107484	0.926859	1.11459	0.872013	0.837664
A_12_P107844	0.987577	1.06525	0.959914	1.06996
A_12_P107938	2.2552	10.526	7.92959	7.96197
A_12_P108023	0.951475	0.600701	0.716243	0.734134
A_12_P108893	1.60169	1.93601	1.50391	1.36903
A_12_P109511	1.61688	1.80135	1.74262	1.57145
A_12_P109638	1.57717	1.22346	2.01936	2.10952
A_12_P109981	2.43336	4.77276	2.06787	1.38546
A_12_P110256	1.39925	1.04702	0.821045	0.78221
A_12_P110306	0.874645	0.0240794	0.0244646	0.0279516
A_12_P110361	1.10978	0.254621	0.241765	0.277961
A_12_P110965	1.02703	1.00409	0.960625	0.964016
A_12_P111947	0.787565	0.766859	0.748344	0.775705
A_12_P112011	1.09609	2.75621	1.74381	1.59327
A_12_P112136	1.0122	1.0254	0.983675	0.98322
A_12_P112456	1.34501	15.4182	13.3976	12.7313
A_12_P112908	0.384183	0.404298	0.395786	0.376195
A_12_P113122	0.986834	1.01348	1.02065	0.98511
A_12_P113367	0.841167	1.75233	1.96398	1.05214
A_12_P113990	1.06756	1.01095	0.998786	0.95393
A_12_P114276	0.930007	0.988395	0.966095	0.957698
A_12_P114706	0.38297	0.339605	0.370046	0.452707
A_12_P114737	1.00953	3.27686	0.987621	3.30422
A_12_P114992	1.46672	9.06635	9.76816	8.61749
A_12_P114995	0.673136	0.43051	0.999307	0.565325
A_12_P115039	2.07578	3.88066	1.55858	0.774734
A_12_P115080	0.868084	1.10743	0.834672	0.798359
A_12_P115228	0.68195	0.721265	1.63996	0.678307
A_12_P115237	0.17432	0.392687	0.193432	0.211659
A_12_P115299	0.974317	1.24347	0.987027	1.16152
A_12_P115367	2.20761	1.70747	2.00041	2.43222
A_12_P115599	0.905485	1.50159	1.16354	1.36965
A_12_P115975	0.952073	1.08352	0.962137	0.878883
A_12_P116224	0.988541	1.27536	1.64659	1.18231
A_12_P116568	1.01155	4.50009	3.50669	1.41733
A_12_P116613	0.643835	1.04486	0.735586	0.692539
A_12_P117450	1.01727	1.51796	1.00433	0.976068
A_12_P117508	1.01466	1.01238	1.01241	0.98116
A_12_P117883	1.06194	5.3145	2.79934	1.89731
A_12_P118508	5.35079	49.6885	27.4624	35.0298
A_12_P118782	2.12777	0.742019	3.93703	3.64456
A_12_P118926	1.00763	1.64432	1.14887	1.36897
A_12_P118987	1.85567	1.77855	2.59136	3.45538
A_12_P118998	2.30048	0.948221	2.04179	1.20116
A_12_P119230	1.00566	1.80054	1.61608	1.42628
A_12_P119533	0.991157	0.682298	1.0969	0.944395
A_12_P119647	0.905409	1.17338	1.08025	1.06912
A_12_P120137	1.55794	1.08715	0.977039	0.882282
A_12_P120178	2.76573	8.28036	4.66795	5.26891
A_12_P120203	1.12012	2.00394	1.88153	1.90304
A_12_P120210	1.11602	0.674218	0.674476	0.716348
A_12_P130001	0.9241	0.770215	1.21527	1.19393
A_12_P130002	1.25052	0.751274	2.12243	1.24478
A_12_P130006	1.18675	1.15719	0.897879	0.960569
A_12_P131955	2.40888	13.8649	7.34518	8.18052
A_12_P131995	1.28476	1.68449	2.28457	2.23731
A_12_P131996	1.15431	2.0901	1.64664	2.07463
A_12_P132005	0.985845	1.56319	1.08514	1.12772
A_12_P132006	0.940995	1.76346	1.20408	1.19202
A_12_P132070	1.35961	1.70648	1.37022	1.42135
A_12_P132100	0.877035	0.274759	0.890947	0.778701
A_12_P132101	0.371623	0.375559	0.494667	0.347909
A_12_P132110	0.463841	0.446707	0.484404	0.449867
A_12_P132111	0.73541	0.769139	0.798339	0.71529
A_12_P132140	1.02162	0.990973	0.975524	0.970105
A_12_P132745	1.0171	1.03114	0.996178	0.94573
A_12_P132775	1.43855	1.38396	1.38252	0.904581
A_12_P132963	0.677048	0.936813	0.277771	0.327239
A_12_P132985	0.911761	0.53859	1.29323	0.825639
A_12_P133197	1.05455	0.486546	0.474824	0.479314
A_12_P133606	0.96242	0.996083	0.967385	0.946753
A_12_P133805	0.819432	1.39046	4.53682	2.36399
A_12_P134616	0.672047	0.33266	0.319626	0.319257
A_12_P135512	1.60596	4.73851	1.12682	1.70558
A_12_P135670	0.989453	1.03323	1.01691	0.965553
A_12_P135921	0.928209	1.10917	0.863672	0.821573
A_12_P136015	0.973659	0.922478	0.906793	0.86498
A_12_P136070	2.02869	1.65019	1.80303	1.48665
A_12_P136125	0.734657	0.571729	0.787095	0.88815
A_12_P136160	1.31407	1.05661	1.79402	1.51526
A_12_P136161	1.10664	1.18473	1.62134	1.66381
A_12_P136180	1.18587	0.801778	2.09338	1.73894
A_12_P136230	1.23134	3.44528	2.0471	2.35558
A_12_P136231	1.07574	1.71248	1.43685	2.68835
A_12_P136240	0.180688	0.00805796	0.0387149	0.0287772
A_12_P136241	0.200966	0.0311855	0.015213	0.0152207
A_12_P136242	0.233027	0.037461	0.0359468	0.0322251
A_12_P136243	0.244658	0.0552068	0.0529902	0.0530761
A_12_P136244	0.377746	0.129204	0.122572	0.123654
A_12_P136260	0.942299	2.48643	3.53244	1.86409
A_12_P136261	2.41679	6.02282	4.19025	6.99594
A_12_P136275	1.38898	3.41278	2.89113	2.08936
A_12_P136276	0.212208	0.0706721	0.0931543	0.120144
A_12_P136290	0.838744	1.50103	0.538028	0.870347
A_12_P136291	1.26424	0.905171	1.04263	1.0226
A_12_P136300	2.39675	1.17331	3.22637	0.781547
A_12_P136310	0.246224	0.0283357	0.0266327	0.0261381
A_12_P136311	0.269456	0.0256461	0.0282076	0.0274626
A_12_P136312	0.520459	0.679378	0.539106	0.553653
A_12_P136313	0.267344	0.0491355	0.0391066	0.041776
A_12_P136315	0.924273	0.906865	0.789276	0.611511
A_12_P136316	1.01622	1.19576	1.08235	0.967762
A_12_P136317	0.973472	0.770794	0.831289	0.734968
A_12_P136335	1.50108	4.56782	2.77171	2.94258
A_12_P136345	1.04768	1.13076	1.07525	1.15587
A_12_P136346	1.1022	0.97169	0.48143	0.444306
A_12_P136375	1.5811	0.575344	0.737642	0.637839
A_12_P136376	1.25753	0.46722	0.419798	0.400045
A_12_P136385	0.813024	1.39994	0.845738	0.93073
A_12_P136390	0.826379	0.118285	0.0715927	0.0787565
A_12_P136391	0.893492	0.104114	0.0517718	0.0496006
A_12_P136400	0.602108	1.10485	1.80403	1.83871
A_12_P136405	1.02018	1.829	2.33135	1.79697
A_12_P136406	0.720544	1.40006	1.93092	1.9054
A_12_P136450	1.11215	2.8866	1.67283	1.92734
A_12_P136451	1.40158	4.16534	2.73439	2.9513
A_12_P136460	1.02127	3.14799	1.32811	1.43775
A_12_P136490	1.21533	3.34224	2.34269	2.47008
A_12_P136491	0.605353	1.97208	2.41737	1.11839
A_12_P136535	0.746881	1.73001	1.09337	1.18864
A_12_P136560	1.00687	1.0036	0.962011	0.993726
A_12_P136570	1.23657	0.670821	0.557883	0.528057
A_12_P136590	0.580762	0.33706	0.314318	0.309285
A_12_P136645	1.30866	0.0176294	0.0129608	0.016833
A_12_P136930	1.15781	1.75872	1.51747	1.55895
A_12_P137270	1.76835	4.94973	4.55627	4.86573
A_12_P137271	1.86805	5.34021	4.97483	5.24845
A_12_P137272	1.97455	5.22375	5.06561	5.21951
A_12_P137273	1.8349	4.9959	4.7136	5.02651
A_12_P137274	1.87594	5.19682	4.6983	4.87381
A_12_P137948	1.26089	1.00906	1.00987	5.32282
A_12_P139311	1.09319	1.04811	1.46073	0.98234
A_12_P139685	2.34241	4.54831	4.53475	4.45263
A_12_P140176	0.956711	1.10844	0.936694	0.815068
A_12_P140440	0.965007	1.00666	0.869099	0.83363
A_12_P140575	0.276141	0.277225	1.03421	0.769731
A_12_P140576	0.792463	1.2735	1.78171	1.74774
A_12_P140595	1.18222	1.0866	0.943314	0.939161
A_12_P140832	1.01077	1.05434	0.955822	1.17238
A_12_P140990	0.708917	1.78353	1.0269	1.41604
A_12_P141101	0.584766	0.584957	0.663767	1.03317
A_12_P141771	0.820131	0.851941	0.842433	0.986746
A_12_P142362	0.521083	1.66796	0.541366	0.554498
A_12_P142490	1.21329	1.01729	1.33768	1.14314
A_12_P143805	1.84183	0.89555	0.852162	0.813671
A_12_P143846	0.511239	1.90945	1.09747	0.769634
A_12_P144306	1.38182	0.982156	0.890342	0.886374
A_12_P144411	1.67047	9.03833	3.70666	2.89674
A_12_P144416	2.69286	0.979005	0.974062	0.992264
A_12_P144592	0.707493	1.25729	1.68774	1.83678
A_12_P145056	3.52764	2.6569	4.72094	3.64014
A_12_P145290	2.69365	1.93637	2.71206	2.86201
A_12_P145573	1.02034	0.519683	0.535776	0.556981
A_12_P146060	0.99462	0.944393	0.955915	0.959493
A_12_P146636	1.43392	1.05377	0.969544	0.95942
A_12_P146716	1.74249	0.878517	3.86114	3.1083
A_12_P146935	1.22439	2.50528	2.31579	2.19764
A_12_P147010	0.830362	1.26944	1.47565	1.28484
A_12_P147095	0.795588	0.267525	0.236934	0.241958
A_12_P147096	0.749647	0.268395	0.237197	0.237945
A_12_P147097	0.745587	0.287541	0.242103	0.25713
A_12_P147098	0.737847	0.294994	0.26919	0.257284
A_12_P147099	0.774734	0.279692	0.242166	0.253999
A_12_P147110	0.947319	0.892109	0.95927	0.984758
A_12_P147515	0.957772	1.0659	0.934175	0.917919
A_12_P148090	1.29746	2.7677	2.83755	2.70695
A_12_P148305	0.614971	0.677238	1.67466	1.30391
A_12_P148855	1.06846	1.08711	0.830694	0.775583
A_12_P149235	1.0029	0.999923	1.01537	0.992372
A_12_P149285	1.17723	2.41484	0.979365	2.10053
A_12_P149380	0.995755	1.0439	0.990305	0.987857
A_12_P149475	1.01609	1.02609	1.00647	0.96604
A_12_P149686	1.17554	1.03922	0.996181	0.99874
A_12_P150606	0.451802	2.18147	4.32894	2.04622
A_12_P150679	0.970618	1.04965	0.997991	0.936506
A_12_P151011	1.35998	1.5632	0.157426	0.15038
A_12_P151694	1.15227	1.41018	1.57807	1.37218
A_12_P152047	1.35705	1.03657	1.06506	0.892529
A_12_P152166	0.983446	1.01678	1.01058	0.983871
A_12_P153030	1.6114	0.59073	0.740421	0.543484
A_12_P153366	0.23197	2.97462	0.737062	1.12684
A_12_P153411	0.875456	2.92769	1.16911	1.23485
A_12_P153845	1.28607	1.13084	1.93143	1.59107
A_12_P155780	2.26907	10.2791	10.2245	9.8188
A_12_P155831	1.01906	1.06033	1.00476	1.13799
A_12_P155832	0.996035	1.08075	1.00437	0.918197
A_12_P156156	1.44147	1.29952	1.84216	1.52427
A_12_P156810	0.868631	1.09535	0.860552	0.75846
A_12_P156811	1.00517	1.02362	1.02435	2.12575
A_12_P156812	1.00476	1.03689	1.02003	0.9681
A_12_P156813	1.23674	1.07755	1.03232	0.89688
A_12_P156814	1.58431	1.03289	1.05768	1.45298
A_12_P157405	0.984818	1.64798	1.69048	1.42012
A_12_P157875	0.618049	0.72515	1.91552	1.41291
A_12_P157876	1.06289	1.49762	1.59543	1.33133
A_12_P157885	1.05159	2.56107	1.54266	1.39605
A_12_P157886	1.1429	2.35804	1.71712	1.75315
A_12_P158135	0.999341	1.00041	1.01984	1.13319
A_12_P158985	2.12448	36.0899	13.8804	27.4102
A_12_P158996	1.56574	0.962629	0.989893	0.96479
A_12_P158997	0.975181	1.04447	0.957362	0.950308
A_12_P159000	0.838392	0.695986	0.773523	0.703896
A_12_P159015	0.754937	0.169042	0.102699	0.133975
A_12_P159095	1.41906	2.97348	2.52837	2.63343
A_12_P159120	1.38691	2.52806	2.10249	3.32468
A_12_P159121	1.45837	3.45853	1.50563	1.30678
A_12_P159150	2.17881	11.1214	11.0053	11.4957
A_12_P159185	1.117	1.04917	0.984057	1.04264
A_12_P159245	0.998542	1.12085	0.570022	0.835736
A_12_P159246	0.948628	1.02474	0.975166	0.928923
A_12_P159300	0.934062	0.989495	0.962864	0.928635
A_12_P159301	2.4939	0.99327	0.997358	4.92392
A_12_P159325	1.04054	1.24927	3.11733	0.939361
A_12_P159326	1.11353	2.13826	2.46916	1.78538
A_12_P159496	1.72701	7.52503	6.43449	6.20858
A_12_P159500	0.112177	0.00961966	0.0111912	0.0132134
A_12_P159501	0.574061	0.490422	0.606623	0.670701
A_12_P159602	0.901782	2.50736	2.05906	2.16286
A_12_P159681	0.844807	1.76272	1.51275	1.612
A_12_P159700	0.496029	1.43994	1.47295	0.920811
A_12_P159765	1.2158	2.78748	2.46029	2.67117
A_12_P159766	1.22783	3.26915	2.90688	3.18416
A_12_P159807	2.10154	6.64202	6.9089	7.25239
A_12_P159808	2.03484	6.57918	7.04286	7.183
A_12_P159809	2.14311	6.6081	7.05336	7.36688
A_12_P159830	0.972893	0.262748	0.13736	0.250512
A_12_P159840	0.497619	2.52909	2.06351	1.84262
A_12_P159940	1.15801	1.39066	1.49453	1.5307
A_12_P160150	1.09648	1.56385	1.15585	1.43596
A_12_P160151	1.06026	1.27326	1.08715	1.0563
A_12_P160152	1.01631	1.22919	0.890093	1.14323
A_12_P160185	0.928102	1.07938	1.1186	1.65678
A_12_P160186	1.1288	1.6509	2.27932	2.15605
A_12_P160187	0.900295	2.99188	2.83547	1.60362
A_12_P160188	1.00639	1.06374	2.17825	1.57143
A_12_P160189	1.21325	3.31966	2.14343	1.73358
A_12_P160200	1.36742	2.64132	1.36461	1.68613
A_12_P160201	1.3058	2.29935	1.3376	1.62344
A_12_P160202	1.31438	2.51808	1.30289	1.59478
A_12_P160203	1.14765	2.31375	1.24401	1.45272
A_12_P160204	1.29618	2.40736	1.31331	1.60755
A_12_P160220	0.878255	1.7909	0.902385	0.852124
A_12_P160221	0.955608	1.02204	0.991136	0.9469
A_12_P160222	1.01586	1.01879	1.01308	0.979108
A_12_P160223	0.978355	1.09164	0.963186	0.858704
A_12_P160224	0.762617	1.04203	0.739017	0.733008
A_12_P160245	1.92007	2.47485	1.82584	2.0424
A_12_P160246	1.15857	2.26522	1.34085	1.43595
A_12_P160247	1.87972	2.9561	1.23111	1.21805
A_12_P160370	0.892392	1.11849	0.598711	0.666836
A_12_P160371	0.95288	1.10771	0.94834	0.922416
A_12_P160372	1.01962	1.37545	0.912649	0.873213
A_12_P160385	1.18365	3.89281	2.15793	2.28482
A_12_P160386	1.76402	2.3079	2.41328	1.74867
A_12_P160387	1.3085	0.992054	1.48506	1.5
A_12_P160443	1.22235	3.2861	2.19286	1.98559
A_12_P160444	2.59986	3.33011	3.00555	2.11524
A_12_P160445	1.97613	1.91536	2.60523	2.56742
A_12_P160473	1.28528	6.55284	5.59044	5.62556
A_12_P160474	1.43019	8.18707	6.66189	6.53431
A_12_P160475	1.40235	8.58599	6.72515	6.90564
A_12_P160528	0.948714	1.11245	0.885426	0.849015
A_12_P160558	1.04376	1.25852	0.434073	0.519476
A_12_P160559	1.24133	1.0716	0.849779	0.892073
A_12_P160658	0.985887	1.84998	0.777393	0.972508
A_12_P160698	0.538046	0.178578	0.0724055	0.0862054
A_12_P160723	1.69336	4.83181	4.2576	1.39938
A_12_P160763	1.3183	3.11192	2.9689	2.87909
A_12_P160764	0.863375	2.34742	1.9695	1.86564
A_12_P160765	0.992389	4.3383	2.21277	2.1154
A_12_P160766	1.30583	3.27456	2.20816	2.79211
A_12_P160767	1.39375	2.62059	2.22557	1.85481
A_12_P160823	0.951334	1.11471	0.915263	0.889569
A_12_P160824	0.946734	1.07914	0.964203	0.885269
A_12_P160843	1.2437	0.750845	2.90611	2.54551
A_12_P160853	0.67985	0.572046	0.554712	0.582333
A_12_P160854	2.74335	1.04763	1.67651	1.72526
A_12_P160855	1.67399	1.04077	1.00861	0.997252
A_12_P160856	1.04757	1.01949	1.00702	1.49602
A_12_P160857	1.16897	1.07051	1.05155	0.940853
A_12_P160858	1.00308	1.01649	1.02779	0.98637
A_12_P160859	0.960786	1.03356	0.94475	0.929911
A_12_P160860	1.82335	0.937197	0.943519	2.02622
A_12_P160861	1.00748	1.04481	1.02012	0.961288
A_12_P160862	0.518153	0.487533	0.698385	0.4969
A_12_P160878	1.36849	0.893531	1.29202	0.962812
A_12_P160879	1.25636	0.890944	1.20943	0.827631
A_12_P160880	1.44648	1.2228	1.37838	1.21004
A_12_P160881	1.23382	1.16768	1.13534	0.970797
A_12_P160882	1.30493	0.841523	1.28159	1.02591
A_12_P160883	1.45258	4.29448	1.02248	2.37362
A_12_P160884	0.815008	0.458149	0.940129	0.526976
A_12_P160894	0.703285	0.867753	0.674451	0.645566
A_12_P160895	0.812932	1.00296	0.80573	0.762978
A_12_P160908	1.01346	2.76868	2.07932	0.979367
A_12_P160928	1.41295	2.37162	1.15116	1.64606
A_12_P160929	2.22251	3.1979	4.77629	3.48974
A_12_P160943	1.04502	1.60063	0.910407	1.0117
A_12_P160958	1.20351	1.57657	0.814534	1.01563
A_12_P160968	0.995489	1.10779	0.672548	0.519448
A_12_P160969	1.02344	1.13671	0.660782	0.506991
A_12_P160970	0.800394	1.10426	0.474609	0.944198
A_12_P160971	0.998696	1.06694	0.536804	0.637146
A_12_P160972	1.00385	1.12665	0.974642	0.820596
A_12_P160988	1.20863	0.0195443	0.0222964	0.0194447
A_12_P160989	1.17629	0.0780661	0.106246	0.115051
A_12_P160990	1.10705	0.0403502	0.0987477	0.07073
A_12_P161003	1.29371	3.15509	2.26031	2.25455
A_12_P161008	1.23219	2.78702	2.61112	2.8169
A_12_P161009	1.36063	3.18255	1.95109	2.37406
A_12_P161028	1.38193	3.45335	2.66692	3.11008
A_12_P161029	1.3049	5.71417	3.16686	3.6334
A_12_P161038	1.10025	1.76635	1.27849	1.53176
A_12_P161039	1.18467	2.01506	1.22874	1.41086
A_12_P161053	1.0635	1.7961	0.966043	1.17147
A_12_P161054	1.04575	1.81231	1.04962	1.17616
A_12_P161055	1.0211	1.80325	1.06553	1.12653
A_12_P161056	1.01922	1.7382	1.05229	1.03867
A_12_P161057	1.07486	1.7864	0.999105	1.10695
A_12_P161078	1.00783	1.0141	0.964653	0.961592
A_12_P161079	1.11161	1.0643	0.966689	0.951875
A_12_P161080	1.11585	1.61395	3.25792	2.81917
A_12_P161153	1.24711	2.26474	1.80061	1.74381
A_12_P161154	0.71454	1.36735	2.20065	1.81419
A_12_P161155	1.26927	1.42712	1.81067	1.5506
A_12_P161156	1.45139	1.05586	1.5595	1.11852
A_12_P161157	1.05851	1.29047	1.13718	1.5462
A_12_P161228	0.988091	0.984089	0.933912	0.940561
A_12_P161229	0.93614	0.996082	0.949625	0.845309
A_12_P161230	0.994311	1.07025	0.963465	0.948538
A_12_P161231	0.932757	1.11254	0.871526	0.832634
A_12_P161232	0.992277	1.02581	1.09536	3.53216
A_12_P161238	1.24171	3.78206	5.08181	4.71443
A_12_P161239	1.6749	4.54108	5.59239	5.26172
A_12_P161289	0.359797	0.0892775	0.0853817	0.0842906
A_12_P161298	1.21006	1.70235	1.34667	0.589545
A_12_P161343	1.20103	1.98736	1.7136	1.91252
A_12_P161344	1.28431	1.89103	1.98523	2.45875
A_12_P161345	1.03585	1.60164	1.3547	1.02699
A_12_P161346	1.19939	1.5873	0.957933	0.827792
A_12_P161347	1.53764	2.18014	0.802838	1.07871
A_12_P161399	1.14973	0.756802	1.58378	1.72282
A_12_P161419	0.797345	2.04362	1.541	2.21153
A_12_P161458	0.875425	0.327603	0.324861	0.311158
A_12_P161473	0.739433	0.260812	0.239024	0.241034
A_12_P161688	4.05542	28.4772	31.9823	33.2757
A_12_P161689	3.72468	22.5689	23.6802	23.6084
A_12_P161709	1.14343	1.07165	0.970412	0.911752
A_12_P161710	1.02208	1.07554	1.01344	0.938652
A_12_P161711	0.997458	1.02074	1.02808	0.983884
A_12_P161712	1.0177	1.02407	0.995423	0.945497
A_12_P161858	1.46492	1.16938	1.85737	1.23191
A_12_P161973	1.07033	1.05598	0.836956	0.79503
A_12_P161974	0.984596	1.04018	1.01308	1.19346
A_12_P161978	1.22297	1.46193	0.890892	0.877427
A_12_P161983	0.571242	0.590973	0.580574	1.42882
A_12_P161984	1.06715	1.0798	0.941412	0.926097
A_12_P161988	0.877811	1.66223	1.35908	1.47953
A_12_P161989	0.859608	2.07305	1.30854	1.53676
A_12_P161990	1.25357	2.30829	1.60838	1.45166
A_12_P161993	1.08282	2.54347	2.54219	2.75529
A_12_P162008	1.17915	2.58156	1.92799	1.9875
A_12_P162028	0.872455	0.707451	0.487413	0.521117
A_12_P162038	1.27545	1.26829	1.69959	1.47908
A_12_P162043	1.18274	1.97875	2.21931	2.33968
A_12_P162044	1.1348	5.22472	2.82249	3.57527
A_12_P162048	1.16509	1.4326	1.20831	1.28673
A_12_P162049	0.882295	1.06489	0.88246	0.802618
A_12_P162063	0.928529	0.752576	0.524895	0.432036
A_12_P162064	1.38432	1.7656	0.479368	0.791275
A_12_P162065	1.25101	0.857659	0.697315	1.0918
A_12_P162066	1.49573	1.21953	0.777269	0.73295
A_12_P162067	1.29656	0.961238	0.468627	0.642198
A_12_P162078	2.19502	0.953495	1.63117	1.51223
A_12_P162083	1.19814	2.13306	1.67081	1.45558
A_12_P162084	1.0918	2.17142	1.5868	1.62547
A_12_P162085	1.09549	2.52429	1.73971	1.84321
A_12_P162098	1.22476	2.40869	2.02216	2.28453
A_12_P162100	1.19636	2.3542	1.19769	1.69121
A_12_P162113	1.11579	1.69213	0.709346	0.799757
A_12_P162114	0.677009	1.26372	0.842875	0.549237
A_12_P162115	0.692341	1.27508	0.620994	0.547818
A_12_P162116	0.838883	1.20547	0.415788	0.545235
A_12_P162117	0.95274	1.18787	0.637837	0.651999
A_12_P162129	1.05782	0.975694	0.519778	0.529094
A_12_P162143	0.868854	0.374271	0.203533	0.202954
A_12_P162144	0.831036	0.499443	0.264942	0.27933
A_12_P162153	0.83858	2.1074	0.808008	1.23532
A_12_P162154	0.827755	0.868603	0.82112	1.14577
A_12_P162155	1.12628	5.93882	2.28573	2.54526
A_12_P162156	0.989018	1.36185	1.62907	1.70669
A_12_P162157	1.10778	1.37531	0.902766	0.978927
A_12_P162163	0.685863	1.3826	1.64671	1.82175
A_12_P162164	1.00986	0.985347	6.96439	4.10308
A_12_P162165	0.997456	1.01105	1.02055	0.999673
A_12_P162166	0.974214	1.04401	0.8887	0.861078
A_12_P162167	0.849743	0.846897	0.858208	0.841936
A_12_P162183	0.978815	1.53328	1.28489	1.73829
A_12_P162184	0.85971	1.90899	1.3317	1.16424
A_12_P162185	1.01388	2.04682	1.5632	1.67498
A_12_P162186	0.822093	1.75208	1.48643	1.51021
A_12_P162187	1.04343	2.9701	2.82168	2.98127
A_12_P162193	1.26106	2.36737	2.127	1.90902
A_12_P162208	1.22481	2.33942	2.29913	2.06066
A_12_P162209	1.18957	1.9956	1.84541	1.83531
A_12_P162210	1.39532	1.98477	2.14358	1.96585
A_12_P162223	1.17309	2.7313	1.47676	1.53543
A_12_P162224	1.11689	2.68797	1.36634	1.75788
A_12_P162225	0.645132	1.39284	0.806696	1.00906
A_12_P162226	1.23406	3.14739	1.28753	1.97854
A_12_P162227	1.1381	2.5133	1.3847	1.48956
A_12_P162228	1.99488	8.36112	5.86042	6.7365
A_12_P162229	1.90273	6.82169	4.41172	3.84952
A_12_P162230	2.26275	6.8444	4.95375	5.94605
A_12_P162231	1.59108	5.48917	3.27135	4.06174
A_12_P162233	1.10088	1.79083	1.21378	1.28005
A_12_P162234	1.13262	1.51303	0.731342	1.11211
A_12_P162235	1.54027	1.27751	0.566492	0.971221
A_12_P162238	0.639285	0.415325	0.261997	0.292509
A_12_P162248	0.442931	1.73258	1.0674	1.07639
A_12_P162249	1.45738	2.0886	1.61704	1.41728
A_12_P162250	0.693804	3.44988	0.807111	0.913947
A_12_P162253	0.594681	2.26	0.747159	0.887758
A_12_P162254	1.019	1.05998	1.01151	0.950956
A_12_P162255	0.612182	0.65853	0.506353	0.720727
A_12_P162256	1.05355	1.02036	1.6311	1.57678
A_12_P162313	1.51776	0.989964	0.571833	0.436855
A_12_P162314	1.90419	1.10008	1.15819	0.851163
A_12_P162315	1.42611	1.86658	0.334661	0.468424
A_12_P162318	1.10888	6.62103	3.685	3.40241
A_12_P162319	0.722848	3.832	1.6673	2.64248
A_12_P162320	1.63688	2.20717	3.78919	9.25459
A_12_P162378	0.624142	0.549705	2.21102	1.87361
A_12_P162398	0.703234	0.49557	1.3844	0.825276
A_12_P162399	1.24133	0.987337	1.81637	1.42
A_12_P162443	1.86518	2.19835	0.860449	1.02996
A_12_P162448	0.291546	0.302201	0.295161	0.327063
A_12_P162449	1.01069	1.03233	0.972683	0.963152
A_12_P162450	1.14248	1.02079	0.993773	0.939685
A_12_P162451	0.907291	1.11056	0.89206	0.772729
A_12_P162452	1.61725	1.53726	1.02559	1.03824
A_12_P162473	0.68559	0.904718	0.333088	0.380252
A_12_P162474	0.959345	1.10231	0.939257	0.708362
A_12_P162484	1.51115	5.69616	6.88631	6.20351
A_12_P162485	1.08371	7.84463	4.47946	3.4587
A_12_P162498	1.14569	2.85699	1.49446	1.72113
A_12_P162499	1.40116	2.57202	1.44531	2.07109
A_12_P162500	0.988167	2.12223	1.52972	1.50075
A_12_P162523	1.13978	1.95569	1.3761	1.49487
A_12_P162535	3.91274	21.2503	14.5748	15.2106
A_12_P162538	0.923233	1.06718	0.94392	0.874785
A_12_P162539	0.726942	0.780141	0.712087	0.707914
A_12_P162568	1.52099	0.845273	1.12832	0.956163
A_12_P162569	1.53557	0.821669	1.78713	1.30708
A_12_P162570	1.50693	0.891844	1.25609	1.07488
A_12_P162573	0.890802	0.917044	1.35778	0.892647
A_12_P162603	1.9928	5.96352	4.29902	4.46298
A_12_P162604	2.57738	5.2832	3.42508	4.49411
A_12_P162605	1.46883	4.99871	2.69685	3.2625
A_12_P162628	0.493382	0.457665	0.438663	0.431665
A_12_P162634	1.29588	0.829336	0.969401	0.531941
A_12_P162635	0.428541	0.417972	0.544293	0.41931
A_12_P162658	1.12279	0.879628	0.611972	0.582557
A_12_P162659	1.0871	0.985931	0.747976	0.418202
A_12_P162663	1.455	3.99369	2.18628	2.48872
A_12_P162664	1.22358	3.86948	1.6448	2.03778
A_12_P162678	1.05172	0.882792	0.858254	0.87683
A_12_P162698	1.32794	1.91375	0.374599	0.386686
A_12_P162699	1.2582	0.411047	0.320043	0.673697
A_12_P162700	1.44329	0.418599	0.220783	0.214374
A_12_P162701	1.60495	0.421896	0.246764	0.231533
A_12_P162703	0.9076	2.21137	1.26499	2.48993
A_12_P162710	1.1767	1.64816	1.45098	1.52969
A_12_P162738	0.53196	0.76969	1.03956	0.831645
A_12_P162739	1.04934	1.0728	0.64252	0.728669
A_12_P162740	1.26871	1.41541	0.847905	0.937801
A_12_P162741	1.03843	1.18869	0.753316	1.08446
A_12_P162742	1.13898	1.47565	0.841453	0.99978
A_12_P162758	1.40719	0.377897	0.745339	0.361184
A_12_P162759	0.833362	0.161535	0.1059	0.135344
A_12_P162760	0.794067	0.826232	0.453003	0.599375
A_12_P162768	1.41111	2.44877	1.17939	1.8949
A_12_P162769	1.34339	3.07106	1.96012	2.26874
A_12_P162770	1.28501	2.39372	1.8859	2.50106
A_12_P162771	1.23615	2.11956	1.31389	1.5013
A_12_P162772	1.43594	2.37556	1.16648	0.966841
A_12_P162823	1.41475	0.88637	1.03016	0.967604
A_12_P162828	1.94724	12.0409	14.6745	15.6994
A_12_P162843	1.50773	6.55212	6.82046	6.95644
A_12_P162923	0.832651	1.71195	1.50173	1.56105
A_12_P162943	0.590675	0.748712	0.420906	0.67695
A_12_P163048	1.00599	1.13574	1.55442	1.14588
A_12_P163078	1.29663	1.85065	1.97869	2.2257
A_12_P163133	1.52907	5.12762	4.78889	4.5031
A_12_P163218	0.576325	1.08727	0.639286	0.763034
A_12_P163219	0.949047	1.30473	1.17527	0.98626
A_12_P163220	0.737469	1.31294	1.2034	0.821049
A_12_P163229	1.09481	9.27224	7.09006	7.82082
A_12_P163230	1.03427	8.26203	6.58503	7.21444
A_12_P163368	0.966571	0.62632	0.63458	0.510134
A_12_P163403	0.951976	0.879412	0.838037	0.841023
A_12_P163643	0.730982	0.320603	0.263836	0.304622
A_12_P163644	0.748347	0.346543	0.291102	0.347751
A_12_P163645	0.698284	0.329306	0.280932	0.316483
A_12_P163646	0.707564	0.339196	0.269228	0.294245
A_12_P163647	0.706428	0.308257	0.275699	0.307457
A_12_P163663	1.14099	0.331577	0.0988035	0.138528
A_12_P163678	1.37498	2.01999	2.74856	2.51835
A_12_P163679	1.00966	1.02833	1.01639	1.30226
A_12_P163738	0.993989	0.642753	0.524829	0.508786
A_12_P163838	0.909525	1.39421	0.989112	1.141
A_12_P163839	1.2342	1.44745	0.960544	1.15085
A_12_P163840	0.942803	1.20308	1.07754	1.25363
A_12_P163841	1.09121	1.50627	1.02032	1.17746
A_12_P163842	0.983997	1.65972	0.894809	1.13878
A_12_P163938	1.11142	1.38606	0.932198	0.771105
A_12_P163939	1.2417	1.3641	0.78163	0.88844
A_12_P163940	1.43869	2.47784	0.99248	1.17563
A_12_P163941	1.41083	1.39982	0.884957	0.946665
A_12_P163942	1.36846	1.02133	0.560042	0.720702
A_12_P164094	0.9411	1.11497	0.918849	0.794572
A_12_P164374	0.715672	0.854948	0.760824	0.588554
A_12_P164375	0.661528	3.66299	0.333843	0.437332
A_12_P164376	1.26567	1.51076	1.00914	0.884407
A_12_P164377	1.1642	1.60202	0.807836	0.97779
A_12_P164378	1.2416	1.44302	1.02854	0.683478
A_12_P164484	0.30452	0.291704	0.386552	0.294525
A_12_P164709	0.777546	1.70713	0.553659	1.12873
A_12_P164714	0.695835	0.793869	0.673305	0.68044
A_12_P164715	0.982745	1.06011	0.896133	0.863876
A_12_P164716	1.004	1.01988	1.10984	1.48798
A_12_P164717	1.0072	1.03769	0.94958	0.935019
A_12_P164718	0.996901	0.956051	0.954041	0.967786
A_12_P164824	0.823506	1.14654	0.802913	1.01395
A_12_P164825	0.824535	1.33813	1.06861	1.14537
A_12_P164826	0.946861	1.08412	1.06374	1.10289
A_12_P164827	0.822419	1.01101	0.948414	1.10906
A_12_P164828	0.916924	0.911365	0.847243	1.03586
A_12_P164864	0.851133	0.748366	0.752291	0.803306
A_12_P164865	0.870315	1.39604	0.765593	0.943837
A_12_P164866	1.23614	1.00117	1.70522	1.00315
A_12_P164867	1.50728	0.996917	1.23705	1.48384
A_12_P164868	1.05625	1.01654	0.934459	1.12434
A_12_P164994	0.799439	0.21105	0.174834	0.14985
A_12_P165004	1.44409	5.23938	4.18374	4.60832
A_12_P165029	2.07935	2.6897	1.93703	2.21823
A_12_P165030	2.04806	2.50339	2.01449	2.52759
A_12_P165031	1.942	2.39805	1.90184	2.20708
A_12_P165032	2.08197	2.76829	2.04561	2.52216
A_12_P165033	1.731	2.95154	1.73716	1.93164
A_12_P165089	1.8867	0.660703	0.973733	0.84247
A_12_P165109	0.907334	1.65336	0.850417	0.910409
A_12_P165110	0.967018	1.5738	1.05105	1.16533
A_12_P165111	0.951352	1.72533	1.4666	1.30311
A_12_P165304	1.38686	1.83861	1.27871	1.10698
A_12_P165305	1.42087	2.72572	1.8309	1.56442
A_12_P165319	0.458763	1.48791	0.341954	0.274336
A_12_P165459	1.02272	0.300318	0.613703	0.537538
A_12_P165460	1.00053	0.242788	0.496302	0.474601
A_12_P165461	0.98472	0.377997	0.760381	0.673516
A_12_P165474	1.03523	1.13946	0.997942	1.18027
A_12_P165475	1.20751	1.08278	1.14214	1.21762
A_12_P165476	1.16302	1.17698	1.05545	1.1093
A_12_P165477	1.09697	1.24158	1.13004	1.1022
A_12_P165479	0.978604	1.07123	0.951949	0.939811
A_12_P165480	1.21602	1.6729	1.96799	1.79253
A_12_P165481	0.978251	1.02594	1.01565	0.972266
A_12_P165482	0.907993	1.1149	0.904203	1.48251
A_12_P165484	0.962205	1.08335	0.952107	0.950641
A_12_P165485	1.01825	1.07679	1.01584	0.936609
A_12_P165486	1.00565	1.04391	0.984863	1.09582
A_12_P165487	1.73292	1.90133	0.872162	0.837677
A_12_P165488	0.606342	1.12654	0.608746	0.558905
A_12_P165499	1.13602	1.06079	0.966041	1.07482
A_12_P165500	0.626747	1.23866	4.38727	3.24782
A_12_P165569	0.292065	0.597642	0.281281	0.282713
A_12_P165570	0.338903	0.427701	0.339215	0.307541
A_12_P165571	0.276244	0.162629	0.116345	0.0939332
A_12_P165579	1.07415	0.733171	0.273901	0.376591
A_12_P165580	0.729744	0.710971	0.45453	0.690276
A_12_P165581	0.696995	0.548411	0.407013	0.53217
A_12_P165582	1.09993	0.725949	0.449332	0.440283
A_12_P165583	0.710769	0.964263	0.679415	0.859421
A_12_P165584	1.02401	1.82854	1.45544	1.21609
A_12_P165585	1.10168	1.71711	1.44049	1.27366
A_12_P165588	1.04735	1.47592	1.44607	1.50654
A_12_P165589	1.0051	1.05257	1.55064	1.6093
A_12_P165590	0.855447	1.08904	0.835615	0.800093
A_12_P165591	1.24091	1.08331	0.954102	0.933086
A_12_P165592	0.716642	0.692469	0.679735	0.688058
A_12_P165593	1.40898	1.25869	0.972955	1.30841
A_12_P165604	1.38151	1.011	0.973633	0.977077
A_12_P165639	1.18019	1.05193	0.97624	0.971307
A_12_P165640	0.703338	2.95585	0.406836	0.555009
A_12_P165641	0.685795	0.971503	0.611205	0.670809
A_12_P165642	2.41632	1.02749	1.43161	1.00526
A_12_P165643	0.944239	1.03546	1.09926	0.95214
A_12_P165679	0.706999	0.453157	0.792531	0.958295
A_12_P165680	1.10593	0.868711	1.50072	1.60066
A_12_P165681	1.38127	1.25175	2.64871	2.69678
A_12_P165682	1.3139	1.01707	3.433	3.74505
A_12_P165683	1.40191	0.974244	2.02872	2.12516
A_12_P165744	0.154882	0.568727	1.37032	0.75568
A_12_P165754	0.998698	1.04815	0.988712	0.99069
A_12_P165755	0.9858	0.950626	0.936471	1.5982
A_12_P165756	0.567692	0.417386	1.07116	3.75514
A_12_P165757	1.09728	1.05448	0.972639	0.96455
A_12_P165809	1.10431	1.21785	1.44762	0.918932
A_12_P165849	1.54072	1.85501	3.08722	2.81621
A_12_P165850	1.26301	1.33963	2.59896	1.38767
A_12_P165851	1.53159	1.27573	1.77187	1.17338
A_12_P165852	1.13677	2.06832	1.93317	2.14717
A_12_P165853	1.19918	1.45885	1.96329	2.16936
A_12_P166040	1.1396	1.1259	1.47746	1.28661
A_12_P166049	2.30256	6.38451	6.17654	6.06862
A_12_P166050	2.45126	4.50853	4.70751	4.71023
A_12_P166051	2.45369	4.87702	4.66376	4.52514
A_12_P166052	1.12377	0.723742	0.706157	0.64509
A_12_P166089	0.146126	0.337584	0.151355	0.10633
A_12_P166090	0.26239	0.141029	0.14089	0.165258
A_12_P166091	0.666051	0.980715	1.3407	1.3262
A_12_P166092	0.508924	1.56582	2.20837	1.97686
A_12_P166149	0.742839	0.761907	0.925668	1.19668
A_12_P166194	1.03486	0.987	0.97031	0.938146
A_12_P166195	0.987441	1.04238	0.98217	1.39457
A_12_P166196	1.34536	1.01786	1.35074	1.3747
A_12_P166197	1.02551	1.03237	0.963371	0.87468
A_12_P166198	1.01255	1.01423	0.996117	1.00653
A_12_P166354	1.02398	1.02257	0.261047	0.31829
A_12_P166394	0.985617	0.35436	0.473224	0.437363
A_12_P166529	0.965214	3.10877	3.03388	2.24988
A_12_P166530	0.908839	2.90657	2.99864	2.51502
A_12_P166531	0.995606	3.06453	3.00649	2.39837
A_12_P166614	1.14531	1.67255	1.53062	1.58772
A_12_P166689	0.980306	1.0939	1.05924	0.956603
A_12_P166690	0.949983	1.08351	0.942655	0.837495
A_12_P166714	1.00969	63.3267	3.27721	0.996338
A_12_P166764	0.770602	0.265256	0.226316	0.225124
A_12_P166824	1.06733	2.22032	1.93001	1.88147
A_12_P166825	1.23696	1.474	1.79573	2.0072
A_12_P166826	1.14499	2.0173	2.2095	2.16223
A_12_P166827	1.02728	2.28379	2.18602	2.11554
A_12_P166828	0.579882	1.36932	2.13042	1.66375
A_12_P166954	2.32989	1.31644	1.98306	2.06547
A_12_P166955	0.891574	1.11071	0.880957	0.749484
A_12_P166956	1.27855	1.63981	1.47917	1.94497
A_12_P166974	1.03363	4.42346	3.7968	4.70471
A_12_P166975	0.55018	3.43291	2.4638	3.13621
A_12_P166976	1.27313	3.60347	2.46812	3.24023
A_12_P166977	1.59119	2.29597	2.42482	2.28427
A_12_P166979	2.27394	8.19733	6.29806	6.45469
A_12_P166980	2.42732	8.5973	6.30518	7.05663
A_12_P166981	2.80488	10.1203	8.07822	8.87049
A_12_P166982	2.32849	8.26939	6.35699	6.95366
A_12_P166983	2.25737	8.56112	5.89218	6.72608
A_12_P166989	1.13513	4.62256	1.98827	3.42223
A_12_P166990	1.20784	1.04805	1.76891	1.89603
A_12_P166994	1.89845	4.11191	3.07146	3.85214
A_12_P166999	0.81987	0.464793	0.838637	0.465714
A_12_P167000	0.540631	0.533611	0.463194	0.446207
A_12_P167001	0.972702	1.00283	0.994734	1.09667
A_12_P167004	0.351862	1.45044	0.878188	0.959556
A_12_P167005	0.537539	1.42031	0.801641	0.970775
A_12_P167014	1.51879	6.08491	4.39443	4.35773
A_12_P167015	0.835813	6.36739	3.99142	3.23271
A_12_P167016	1.31909	7.51025	6.77306	6.08476
A_12_P167024	1.06438	1.11536	0.368947	0.587541
A_12_P167025	1.06568	1.15824	1.30578	1.29317
A_12_P167059	0.99141	0.357593	0.20172	0.247417
A_12_P167060	0.964077	0.364596	0.192107	0.240227
A_12_P167061	0.965082	0.365321	0.194523	0.240671
A_12_P167064	0.689941	1.52923	0.91939	1.45457
A_12_P167074	1.30592	1.00029	0.996837	1.09463
A_12_P167075	1.35978	2.34448	1.80354	2.00135
A_12_P167076	0.522444	0.909969	2.36498	2.95822
A_12_P167079	1.19829	4.84435	2.34402	2.70329
A_12_P167080	3.04579	11.6624	5.18765	5.53749
A_12_P167084	1.19263	1.82337	1.17327	1.01866
A_12_P167085	0.997481	1.0518	0.97716	0.975217
A_12_P167086	1.00194	2.49702	1.11939	1.2306
A_12_P167087	1.08181	1.04731	1.0485	0.993855
A_12_P167088	1.00531	0.99498	1.05916	1.19339
A_12_P167089	1.1508	2.06804	1.98621	1.908
A_12_P167094	1.71759	1.36812	1.84895	1.53094
A_12_P167095	1.0762	0.638881	0.365276	0.400842
A_12_P167099	0.935568	1.94989	1.33223	1.49646
A_12_P167104	1.87219	7.4103	5.95222	6.47644
A_12_P167109	0.948143	2.35121	0.756631	1.15964
A_12_P167110	1.95016	2.99257	1.17054	1.82693
A_12_P167119	1.40684	1.18889	0.985632	1.08466
A_12_P167124	1.26101	1.64306	1.70183	1.65477
A_12_P167129	1.47988	2.75136	1.97946	2.13329
A_12_P167131	1.26721	2.69622	1.92159	2.21611
A_12_P167134	1.27749	2.55334	2.79966	2.41459
A_12_P167135	1.18871	2.1712	2.27402	2.46475
A_12_P167136	0.466256	1.44075	2.30302	2.84362
A_12_P167137	1.00604	2.18371	2.68702	2.52141
A_12_P167138	2.83283	3.38423	3.08314	4.48787
A_12_P167139	0.984917	1.01893	1.01793	1.24281
A_12_P167140	0.995197	1.02603	1.02598	0.9788
A_12_P167144	0.556551	0.200818	0.147532	0.133269
A_12_P167149	0.684958	1.72966	0.988468	1.11591
A_12_P167179	1.09226	2.29159	2.70096	2.54172
A_12_P167180	1.06392	3.22022	2.11468	2.28132
A_12_P167181	1.24509	2.84707	2.31544	2.78784
A_12_P167182	1.3305	2.42509	1.86368	2.64232
A_12_P167184	0.677606	2.09842	1.4194	1.74724
A_12_P167185	1.32106	4.4613	16.0554	3.61188
A_12_P167186	1.10444	3.34552	2.82035	2.96258
A_12_P167189	0.959146	2.55958	1.17646	1.68572
A_12_P167190	1.44557	4.65166	2.5283	3.31645
A_12_P167191	0.603115	2.01066	1.59463	1.27531
A_12_P167194	2.10954	3.34711	2.99876	3.63247
A_12_P167195	1.62487	6.43633	2.98629	3.71403
A_12_P167196	0.365751	3.29752	1.40926	3.93402
A_12_P167199	1.16327	1.81815	1.01337	1.97865
A_12_P167200	1.27847	3.41406	1.89699	2.41443
A_12_P167201	0.698048	3.25786	1.49468	1.66068
A_12_P167214	0.895707	0.783819	0.735924	0.967961
A_12_P167224	1.46195	10.2798	6.17316	8.06569
A_12_P167229	1.00865	0.682729	0.261693	0.325418
A_12_P167234	1.28551	7.86251	13.4369	11.8957
A_12_P167235	1.53927	3.85837	5.5166	4.93807
A_12_P167236	1.24729	3.8686	4.82037	5.11179
A_12_P167254	1.47283	4.36172	2.73993	2.84528
A_12_P167255	1.52948	5.15547	2.74169	3.0564
A_12_P167269	0.995248	1.05208	1.19903	1.09863
A_12_P167270	1.31138	5.97339	2.60286	2.17456
A_12_P167284	0.90253	1.00523	2.85928	3.42912
A_12_P167285	0.702603	0.72811	0.991229	1.08709
A_12_P167304	0.929367	1.83491	1.10609	1.23256
A_12_P167305	1.22968	3.83512	2.64685	2.81866
A_12_P167334	1.1626	1.48512	1.17189	1.31733
A_12_P167335	1.359	2.47849	1.33855	1.56941
A_12_P167339	1.35913	3.02825	1.84043	2.13748
A_12_P167349	0.562668	0.0491836	0.0666301	0.0679029
A_12_P167350	0.707343	0.367556	0.222761	0.21119
A_12_P167364	0.962485	0.622867	1.56798	0.938439
A_12_P167365	0.933889	1.10601	0.857766	0.795104
A_12_P167369	2.14956	4.59571	3.45441	3.19578
A_12_P167370	0.941661	2.47226	2.53839	4.95244
A_12_P167371	1.32285	3.13409	2.72211	3.15312
A_12_P167379	0.759628	2.09152	1.30011	2.32109
A_12_P167380	0.606455	1.49514	0.572977	0.625859
A_12_P167387	0.971508	0.834322	0.70541	0.949507
A_12_P167404	1.11597	3.06605	2.64669	2.34017
A_12_P167405	1.57272	3.42536	2.51535	2.70946
A_12_P167406	1.29882	2.99178	1.73664	2.25324
A_12_P167419	1.04564	0.952213	0.614007	0.793407
A_12_P167420	0.90349	1.03983	0.824696	0.851285
A_12_P167424	1.65205	6.1635	2.77356	4.69993
A_12_P167429	1.28057	2.64694	2.93472	3.27388
A_12_P167430	1.34043	3.14559	4.56774	4.58144
A_12_P167431	1.35653	2.73567	3.13052	3.50211
A_12_P167432	1.63119	2.54697	2.96564	3.09876
A_12_P167433	1.28436	2.81797	3.25824	3.37675
A_12_P167434	1.29945	1.27194	1.22443	1.2255
A_12_P167435	1.22531	1.08343	1.00869	1.14318
A_12_P167439	1.33049	1.65999	1.28593	1.49796
A_12_P167440	1.49009	2.02594	1.23868	1.21904
A_12_P167449	1.00953	1.31939	1.00666	1.00562
A_12_P167450	0.88112	0.319794	0.138289	0.175173
A_12_P167451	0.956813	0.343058	0.276254	0.401083
A_12_P167454	0.890573	2.19854	2.582	2.55697
A_12_P167455	0.668625	1.4957	1.05797	1.62518
A_12_P167456	0.798329	1.54206	0.986791	1.01255
A_12_P167534	2.67772	3.04107	2.56255	2.54404
A_12_P167535	0.969687	3.5031	2.08152	2.02084
A_12_P167536	1.18341	0.731985	0.659209	0.629323
A_12_P167549	1.81519	13.046	8.26308	8.21704
A_12_P167550	1.49347	7.14894	4.56086	5.55094
A_12_P167569	0.321343	1.05013	0.75001	1.28998
A_12_P167570	1.2837	4.79035	3.57537	4.75385
A_12_P167571	1.90426	6.73743	5.36556	5.96144
A_12_P167609	1.01853	1.07923	1.61268	1.33482
A_12_P167610	0.869113	3.71814	2.2977	1.87966
A_12_P167614	2.1475	0.831647	0.802058	0.791874
A_12_P167624	1.4571	1.49967	0.85174	1.03471
A_12_P167625	0.255546	0.725246	0.304044	0.257513
A_12_P167626	1.57298	2.91197	1.62906	1.45132
A_12_P167627	1.13709	0.988089	1.09768	1.50775
A_12_P167629	1.53827	6.77018	5.48606	6.04025
A_12_P167630	0.757639	4.09899	3.13663	3.66694
A_12_P167631	1.60353	6.90021	4.4539	5.18774
A_12_P167632	1.53177	5.87537	3.92922	5.43568
A_12_P167634	1.1387	5.33106	2.62214	3.55971
A_12_P167635	1.42164	5.8622	4.8183	6.11165
A_12_P167649	1.32892	0.968005	1.91595	1.35822
A_12_P167650	1.00193	0.988916	1.4853	1.43699
A_12_P167654	0.942396	1.43647	1.30578	1.59527
A_12_P167655	0.756441	2.07451	1.24826	1.7809
A_12_P167656	1.39624	3.36599	3.38532	2.91662
A_12_P167659	1.65816	4.41306	3.57191	2.80245
A_12_P167660	1.33272	3.12038	2.75775	2.01715
A_12_P167664	1.12779	1.82908	1.35182	1.35359
A_12_P167665	1.28882	1.83393	1.29828	1.40569
A_12_P167666	1.28177	2.30265	1.87648	2.01881
A_12_P167729	1.55367	4.40945	4.45026	4.37874
A_12_P167769	1.40172	4.53148	2.39737	3.40899
A_12_P167770	1.00985	4.14622	4.28942	6.52684
A_12_P167771	1.0912	7.49285	7.27351	11.1048
A_12_P167772	2.37147	6.49218	5.54442	7.98405
A_12_P167804	1.19151	1.01603	0.982007	0.985753
A_12_P167859	1.38609	0.935687	0.918903	1.56457
A_12_P167860	0.808639	1.72532	0.818385	0.807843
A_12_P167861	1.21244	0.91655	0.711608	0.863635
A_12_P167862	1.15183	1.02568	0.954855	0.942491
A_12_P167863	1.0125	1.0166	0.981635	0.983701
A_12_P167899	0.889881	1.06089	2.31098	1.32695
A_12_P167929	0.394715	0.162716	0.430654	0.285698
A_12_P168109	1.21533	5.80193	5.24051	5.34952
A_12_P168169	1.6797	5.28516	5.1327	5.12097
A_12_P168179	1.11484	0.656444	1.06078	0.942921
A_12_P168214	0.749019	1.56153	0.815513	1.08371
A_12_P168229	1.04651	0.20695	0.181166	0.208215
A_12_P168230	1.11422	0.148438	0.112759	0.123101
A_12_P168231	1.1573	0.333255	0.360887	0.346815
A_12_P168254	0.159281	0.206784	0.0775888	0.116103
A_12_P168255	0.868531	1.07389	0.674032	0.633445
A_12_P168256	0.775834	1.0706	0.472012	0.529635
A_12_P168257	0.832702	0.725095	0.401359	0.599274
A_12_P168258	1.07309	0.951493	1.77682	1.80898
A_12_P168259	0.871332	0.193528	0.151438	0.286297
A_12_P168260	2.01651	0.123893	0.131288	0.12595
A_12_P168261	0.782281	0.147386	0.139851	0.189931
A_12_P168262	0.68763	0.351218	0.0781048	0.111343
A_12_P168264	1.86332	6.44188	6.67799	5.70799
A_12_P168309	1.65622	8.0907	6.97298	7.01401
A_12_P168310	2.06613	9.08376	9.77578	7.94306
A_12_P168324	0.508648	0.128242	0.128304	0.74808
A_12_P168329	1.75374	0.983817	0.462011	0.59192
A_12_P168330	2.25404	1.01996	0.625437	0.597311
A_12_P168331	1.34862	1.16778	0.535681	0.431377
A_12_P168332	1.58841	0.81001	0.632333	0.524109
A_12_P168333	2.00319	0.804415	1.01073	0.401524
A_12_P168374	1.09438	1.44188	0.919191	0.867275
A_12_P168375	0.367134	0.337851	0.328306	0.610915
A_12_P168376	1.04006	0.734413	0.859854	0.931412
A_12_P168377	0.971546	1.64986	0.914832	0.71798
A_12_P168379	0.87423	0.950235	3.63986	0.829841
A_12_P168380	0.836959	1.08745	0.83557	0.726867
A_12_P168381	1.44584	0.822867	0.70085	0.568524
A_12_P168382	1.00488	0.957383	0.971218	1.6215
A_12_P168383	1.01736	1.06445	1.01596	0.948465
A_12_P168389	0.968048	1.9623	1.3777	1.38533
A_12_P168390	1.04427	2.0355	1.47541	1.79232
A_12_P168391	0.860862	1.85002	1.47304	1.38969
A_12_P168392	0.984707	2.43261	1.48271	1.42702
A_12_P168393	1.08411	2.10952	1.62787	1.50371
A_12_P168399	0.977791	1.04184	0.964181	0.95813
A_12_P168400	0.341044	0.597416	0.455497	0.442803
A_12_P168401	0.660572	0.921785	1.01169	0.93759
A_12_P168424	1.16364	1.50571	2.58412	2.06484
A_12_P168425	0.964125	1.00737	1.13016	1.09908
A_12_P168426	1.70502	4.07602	1.11441	0.938697
A_12_P168429	1.73724	0.94177	1.01345	0.952305
A_12_P168430	0.845221	0.828132	0.805615	0.812763
A_12_P168431	0.510909	0.505996	3.55931	0.506789
A_12_P168432	1.1197	0.513337	0.184716	0.252994
A_12_P168434	1.10852	1.02571	1.01981	1.11415
A_12_P168435	0.65931	0.67475	0.870566	1.12505
A_12_P168436	0.982792	1.02793	1.01726	0.967302
A_12_P168437	1.01372	1.08099	1.00917	0.924968
A_12_P168438	0.905149	1.40929	1.43484	1.40943
A_12_P168454	1.01239	1.02433	0.980481	0.97899
A_12_P168455	0.416107	0.334349	0.504647	0.436188
A_12_P168456	0.899875	1.09607	0.891365	0.835026
A_12_P168457	0.826988	1.01347	0.816012	0.75827
A_12_P168459	1.37975	2.58895	2.18038	2.33294
A_12_P168460	0.830788	2.30245	2.14565	2.28695
A_12_P168461	0.985339	2.43442	1.84354	2.05189
A_12_P168479	0.518545	0.149656	0.179887	0.201069
A_12_P168480	0.559531	0.225502	0.295384	0.705361
A_12_P168489	0.964452	1.09461	0.9462	0.832845
A_12_P168490	1.01332	1.42043	0.987146	0.991677
A_12_P168494	1.59143	2.27287	2.82348	2.92892
A_12_P168495	0.762516	2.4558	2.82875	2.51532
A_12_P168496	1.14692	3.15267	4.16654	4.86618
A_12_P168497	1.39369	4.11177	5.04129	5.6243
A_12_P168525	2.00356	1.01964	1.0056	4.06723
A_12_P168534	0.514198	2.4002	1.06072	1.1822
A_12_P168535	1.04478	2.24687	2.58962	2.25522
A_12_P168536	1.02316	0.985228	0.999015	1.09937
A_12_P168545	0.95878	20.1333	9.27416	6.4592
A_12_P168554	0.926097	0.974584	0.955825	0.921789
A_12_P168555	1.09377	1.00635	0.918836	0.913331
A_12_P168559	2.06608	14.2688	13.2167	14.651
A_12_P168560	2.07293	15.2585	12.3798	14.0235
A_12_P168561	8.38348	53.212	46.4867	51.8457
A_12_P168589	1.02101	1.01292	1.00651	0.971767
A_12_P168590	1.16177	1.01036	0.97299	0.976619
A_12_P168599	1.30606	4.78777	2.0785	2.6623
A_12_P168600	1.19914	15.5828	2.45115	2.63934
A_12_P168601	1.47209	5.1122	2.55618	3.00909
A_12_P168609	1.14098	1.99108	2.13305	2.0589
A_12_P168619	1.32879	4.04193	2.67	3.16348
A_12_P168624	1.00853	1.00776	1.25749	1.56602
A_12_P168625	0.920547	0.979098	0.944539	0.9111
A_12_P168634	1.51115	1.92298	1.96553	1.74352
A_12_P168635	1.50806	2.11603	2.27968	2.21071
A_12_P168636	1.60753	4.77597	2.51794	3.33828
A_12_P168637	2.75024	2.89074	4.41101	4.69417
A_12_P168669	0.965903	1.57495	0.500603	0.757153
A_12_P168670	0.886456	1.43081	0.5976	0.817924
A_12_P168729	1.42236	1.88464	1.11003	1.3535
A_12_P168730	0.971048	1.26624	0.739656	0.807089
A_12_P168731	1.47506	0.678091	1.38987	0.656835
A_12_P168732	0.627667	1.9778	0.969637	1.50168
A_12_P168733	0.775634	0.973446	1.32562	0.67087
A_12_P168764	1.12221	3.36281	2.7495	3.07854
A_12_P168765	1.08602	3.52138	2.5394	2.82613
A_12_P168766	1.10005	3.96673	3.27677	3.67867
A_12_P168774	0.850732	0.587801	0.433024	0.351604
A_12_P168775	0.914043	0.80208	0.656212	0.526437
A_12_P168794	1.03614	1.39077	0.751242	0.98699
A_12_P168795	0.948072	1.43629	1.12059	1.1521
A_12_P168799	1.62789	4.21762	3.25928	3.82293
A_12_P168800	1.49628	5.03495	3.12803	3.17422
A_12_P168804	1.0709	1.31147	0.97662	1.00986
A_12_P168844	1.01287	0.989871	0.998328	0.9808
A_12_P168864	0.872933	1.14299	0.948408	0.851422
A_12_P168869	1.24549	0.581684	0.409992	0.548273
A_12_P168874	1.10555	1.33212	1.17923	1.08039
A_12_P168889	0.981738	1.84316	1.13783	1.37057
A_12_P168890	0.983715	4.09068	4.57807	4.94823
A_12_P168894	1.05599	1.62587	1.18303	1.5375
A_12_P168899	1.39815	0.637826	1.02994	0.667639
A_12_P168900	4.5946	0.879082	2.01435	1.26875
A_12_P168901	0.946614	0.577281	0.626168	1.00742
A_12_P168902	1.38246	1.03951	1.41484	1.46095
A_12_P168903	1.7846	1.33942	2.76577	3.11706
A_12_P168914	1.61608	2.38423	2.25229	2.22232
A_12_P168915	1.53318	3.8565	2.7657	2.59818
A_12_P168916	1.08102	6.02653	1.40231	1.67416
A_12_P168919	1.41836	1.08808	0.604928	0.751305
A_12_P168920	1.02013	1.00387	1.47517	1.45804
A_12_P168929	0.970047	0.124976	0.0454262	0.0888339
A_12_P168930	0.943923	0.115707	0.0531731	0.0647267
A_12_P168931	0.998181	0.111227	0.0464331	0.0643296
A_12_P168932	0.872486	0.10495	0.05023	0.0656954
A_12_P168933	0.987974	0.11727	0.0557788	0.0669516
A_12_P168934	0.996684	1.30961	0.861532	0.959588
A_12_P168935	1.19422	2.09902	1.01571	1.12515
A_12_P168936	1.25257	2.04673	1.21302	1.14049
A_12_P168949	0.55027	1.62653	1.19857	1.46233
A_12_P168950	0.525386	1.59351	0.986672	1.26284
A_12_P168954	0.906967	0.156053	0.147614	0.122794
A_12_P168964	1.50356	3.67916	6.41137	4.57125
A_12_P168969	1.4373	4.95304	4.17677	4.65851
A_12_P168970	1.51023	5.16201	4.15373	4.41789
A_12_P168971	1.62917	5.4255	4.32334	4.76191
A_12_P168972	1.01595	3.56058	2.98358	3.17807
A_12_P168973	1.51353	5.61979	4.03225	4.24922
A_12_P168974	2.33909	7.1414	4.79776	11.2296
A_12_P168975	1.41861	2.59543	1.61976	1.81115
A_12_P168976	1.66316	3.17471	2.4487	2.75885
A_12_P168977	1.54873	3.37305	2.89832	2.35898
A_12_P168978	0.412067	1.51903	0.872988	3.03069
A_12_P168979	0.763608	0.364522	0.189122	0.267311
A_12_P168980	0.711338	0.327065	0.23595	0.315356
A_12_P168981	0.74848	0.297766	0.243527	0.357791
A_12_P168982	0.719769	0.347122	0.249785	0.307055
A_12_P168989	1.15788	1.22821	0.950153	0.967758
A_12_P168990	1.12818	1.42172	1.1917	1.10942
A_12_P168994	1.30577	1.44857	1.16988	1.69312
A_12_P168995	1.17533	2.02215	2.48224	2.35987
A_12_P168996	2.05934	2.93068	1.86644	1.49814
A_12_P168999	1.00921	1.85869	0.992338	0.996184
A_12_P169000	1.35458	1.5589	3.25606	2.96629
A_12_P169009	1.01851	1.28097	0.60519	0.486495
A_12_P169039	0.564314	0.200029	0.196611	0.427095
A_12_P169040	0.559709	0.693378	0.24881	0.239771
A_12_P169041	0.811411	0.159395	0.143941	0.164356
A_12_P169044	1.48903	3.94936	1.94958	2.37017
A_12_P169045	1.19833	1.6464	1.08703	1.94792
A_12_P169046	1.74156	4.25626	2.42732	2.96763
A_12_P169049	1.21087	1.20414	1.27791	1.19383
A_12_P169054	1.64668	4.61552	2.16506	2.14001
A_12_P169064	1.29719	3.03466	2.26591	2.3302
A_12_P169069	1.33796	3.73097	2.89126	2.9843
A_12_P169070	1.14782	2.55417	2.62141	2.36876
A_12_P169071	1.09288	4.19447	1.47372	2.04439
A_12_P169074	1.34135	0.689279	0.396496	0.658119
A_12_P169079	1.57491	4.67683	4.97991	4.96395
A_12_P169084	2.13991	8.68486	5.83995	6.9042
A_12_P169085	1.99206	6.66846	4.99056	5.07555
A_12_P169094	1.01155	1.02317	1.01977	0.980685
A_12_P169099	2.77094	5.74609	5.40347	5.81049
A_12_P169100	1.49232	4.62176	4.05576	4.78201
A_12_P169101	1.81674	5.86036	5.29996	5.90316
A_12_P169104	1.75847	8.24475	6.5098	6.90489
A_12_P169105	2.34458	9.20178	6.04687	7.02597
A_12_P169114	0.987134	0.980285	1.82663	1.72109
A_12_P169115	0.885497	0.988352	0.901095	0.859705
A_12_P169116	0.159518	0.178934	0.0532314	0.184151
A_12_P169119	1.41092	3.72841	2.72159	3.14958
A_12_P169124	1.45457	4.48398	1.23779	1.25288
A_12_P169125	1.13366	3.2033	1.7737	1.85169
A_12_P169126	1.54651	3.01376	2.44516	2.33632
A_12_P169129	1.36216	1.91498	0.843225	0.779498
A_12_P169130	1.11779	1.88752	1.25661	1.54264
A_12_P169139	0.59101	2.4238	1.72417	1.21903
A_12_P169140	1.14733	1.6573	2.1081	1.60295
A_12_P169144	0.357656	0.928147	0.443064	0.443027
A_12_P169149	0.584584	3.04856	3.59595	2.55389
A_12_P169150	1.32412	4.49409	4.04974	4.08796
A_12_P169154	1.22991	1.01566	1.47976	1.02488
A_12_P169159	1.37043	2.72356	1.56086	1.71626
A_12_P169160	1.05428	1.88436	2.78479	1.46883
A_12_P169169	1.37197	2.1085	1.56368	1.64316
A_12_P169170	1.20151	2.20978	1.6033	1.62944
A_12_P169179	0.653383	0.648387	0.636773	0.672336
A_12_P169180	1.32052	0.783914	0.76668	1.23771
A_12_P169181	1.0257	1.02191	0.903758	1.11465
A_12_P169184	1.00215	1.05483	0.971033	0.958457
A_12_P169185	2.13577	1.03472	1.39208	1.30569
A_12_P169189	1.19505	3.95514	2.5742	2.83545
A_12_P169190	1.34705	4.01662	3.04609	3.20085
A_12_P169191	1.38566	4.25489	2.76821	3.17361
A_12_P169192	1.26076	3.96027	3.43268	3.78182
A_12_P169194	1.47575	3.61804	2.5461	2.45038
A_12_P169195	0.864488	3.40761	2.39604	2.65874
A_12_P169196	2.75604	7.81461	4.00094	3.95495
A_12_P169199	1.1248	3.22663	1.74404	2.12314
A_12_P169200	0.752939	2.45366	3.11817	1.18742
A_12_P169201	0.947564	2.27159	1.70734	1.53272
A_12_P169202	1.60083	4.43839	1.22307	2.07029
A_12_P169203	0.702101	3.71008	5.05421	2.39564
A_12_P169204	1.28485	1.4445	1.31741	1.26157
A_12_P169205	1.22559	1.36346	1.34572	1.27119
A_12_P169214	0.998209	2.20676	2.95528	1.638
A_12_P169224	1.15354	0.756017	1.14036	0.850337
A_12_P169225	1.25855	0.982379	0.831332	0.722956
A_12_P169229	1.00346	1.04553	0.993988	0.997733
A_12_P169234	0.782546	2.23368	1.18934	2.07353
A_12_P169235	1.767	6.28849	4.40713	5.20119
A_12_P169239	1.57643	3.3843	2.59459	3.14387
A_12_P169240	2.03791	5.46673	3.22998	2.77291
A_12_P169241	1.28988	5.72768	3.53296	3.7017
A_12_P169246	0.946048	0.336025	0.813208	1.54775
A_12_P169249	0.31212	0.365571	0.127479	0.138741
A_12_P169250	1.16731	2.22335	1.4639	1.39531
A_12_P169251	1.28757	3.01279	2.55407	3.23562
A_12_P169259	1.40782	5.24315	4.69276	4.38765
A_12_P169260	0.748354	2.60708	2.64421	3.34138
A_12_P169264	0.799544	0.655749	0.688855	0.550202
A_12_P169269	0.627236	1.1386	0.713	0.932273
A_12_P169270	1.59188	5.36947	1.93079	2.92449
A_12_P169271	1.4574	4.65787	2.56109	1.81343
A_12_P169274	1.43807	2.92971	2.20889	2.21314
A_12_P169275	1.11425	2.98867	2.09965	3.0728
A_12_P169279	1.94328	6.18337	4.14937	4.86926
A_12_P169280	2.94869	8.45611	7.07433	4.79526
A_12_P169284	0.997141	1.18806	0.761685	0.696605
A_12_P169285	0.929495	1.09047	0.752784	0.843583
A_12_P169286	0.957593	1.52137	0.875965	1.76379
A_12_P169287	0.98483	1.07077	0.819498	0.748324
A_12_P169288	1.07442	1.11386	0.737554	0.922033
A_12_P169334	0.925634	1.91768	1.38335	1.31265
A_12_P169364	1.10555	1.24399	1.16164	4.06121
A_12_P169365	1.6842	2.65601	2.1205	2.15119
A_12_P169366	1.2118	5.40317	3.32787	5.83208
A_12_P169374	1.30431	0.152445	0.21742	0.260991
A_12_P169375	2.05854	0.0968882	0.0961725	0.0947735
A_12_P169376	1.06002	0.0879244	0.496213	0.12402
A_12_P169379	1.29985	0.187856	0.156923	0.152942
A_12_P169384	1.55829	2.65789	1.2887	1.54342
A_12_P169385	2.17458	5.15464	3.66017	4.26672
A_12_P169386	1.76893	3.87669	2.43428	2.33461
A_12_P169387	0.988186	1.93205	1.49983	1.46872
A_12_P169404	2.2069	6.54687	7.40369	8.13767
A_12_P169405	1.25161	5.21348	6.06176	6.23017
A_12_P169406	2.24049	9.874	8.43111	6.97878
A_12_P169409	0.47928	0.226587	0.281252	0.34387
A_12_P169410	0.869338	1.12463	2.12135	1.45985
A_12_P169411	0.990483	2.15722	0.943302	1.45748
A_12_P169414	1.03218	1.42857	1.82022	1.48864
A_12_P169415	1.48651	1.0235	2.46249	2.53666
A_12_P169424	1.03732	1.00243	0.973732	0.93751
A_12_P169425	0.958608	1.00502	0.952503	0.933147
A_12_P169426	1.19385	1.03792	1.08728	0.994553
A_12_P169439	0.51593	1.5141	2.48346	2.15454
A_12_P169440	1.00055	1.00813	1.01859	0.999521
A_12_P169441	1.31623	1.04675	0.980523	0.978048
A_12_P169442	1.01862	1.0135	1.00851	2.61333
A_12_P169443	1.00867	2.37912	0.996498	1.0045
A_12_P169474	1.53533	3.1573	2.85187	2.62314
A_12_P169475	2.17801	5.77702	4.0756	5.80607
A_12_P169476	1.01084	1.04122	0.964362	0.95055
A_12_P169479	1.46753	2.14859	2.17107	2.15842
A_12_P169480	0.920652	2.40835	2.36319	1.80105
A_12_P169481	1.23069	2.36045	2.40367	2.90832
A_12_P169484	1.9302	6.06174	5.27079	6.99045
A_12_P169485	2.69324	7.85976	7.0587	7.98319
A_12_P169494	1.0048	1.04683	0.977646	0.970555
A_12_P169495	1.02296	1.00122	0.999561	0.958846
A_12_P169496	0.167782	0.995766	0.391295	0.29978
A_12_P169499	0.7038	1.76951	1.66069	1.77947
A_12_P169500	1.05201	1.16447	1.01376	1.33223
A_12_P169509	0.971345	0.220848	1.07422	0.927844
A_12_P169510	1.18101	0.311014	0.291198	0.290521
A_12_P169511	0.876878	0.60181	0.591881	0.567757
A_12_P169514	0.922069	4.37384	3.95108	1.61505
A_12_P169515	1.48517	1.50561	1.62389	1.42011
A_12_P169516	0.497479	1.94472	2.07301	2.06396
A_12_P169517	1.08001	4.90041	3.84463	3.89619
A_12_P169604	0.988419	1.70519	1.04701	0.961173
A_12_P169605	0.969157	1.58696	0.77314	1.01276
A_12_P169606	0.847088	1.8132	1.09992	0.85957
A_12_P169607	1.00355	1.70981	1.19561	1.05642
A_12_P169608	0.862744	1.71176	0.843507	0.85593
A_12_P169609	1.36421	2.37465	2.42948	2.24634
A_12_P169622	0.5322	1.39594	0.434956	0.754522
A_12_P169623	0.681014	0.522142	0.327999	0.406425
A_12_P169627	0.994926	1.20644	0.932492	0.968779
A_12_P169628	0.179572	0.908622	0.100039	0.122152
A_12_P169629	0.890727	0.936018	0.607781	0.623075
A_12_P169632	1.06444	1.11764	1.60427	1.69917
A_12_P169637	1.58351	2.03187	0.941548	1.55411
A_12_P169638	1.13148	1.69426	1.00296	1.40259
A_12_P169642	0.989472	1.58933	1.54074	1.55218
A_12_P169643	0.935515	1.11259	0.857764	0.790144
A_12_P169647	0.868764	1.32394	1.47098	0.909896
A_12_P169648	0.76005	0.985779	0.967659	0.594155
A_12_P169649	1.00211	0.253191	1.10862	0.768111
A_12_P169652	0.809219	1.07936	1.02608	0.719912
A_12_P169653	1.08459	1.10012	0.812242	0.729367
A_12_P169657	1.14987	2.54469	11.9831	7.98769
A_12_P169658	1.34233	2.53808	1.33957	1.75046
A_12_P169662	1.60767	6.86059	5.64333	5.92074
A_12_P169663	2.91971	5.91361	6.01637	6.15777
A_12_P169667	1.46069	2.35185	1.53852	1.24819
A_12_P169668	1.04862	2.55331	2.68426	2.79225
A_12_P169669	0.894321	1.90618	1.0506	0.957133
A_12_P169672	1.55546	2.1686	1.40774	1.72122
A_12_P169673	1.53818	2.77531	1.70025	1.52446
A_12_P169682	1.32076	0.161627	0.160082	0.155516
A_12_P169687	1.48284	0.597645	0.514268	0.50312
A_12_P169688	1.51655	0.573675	0.713102	0.907852
A_12_P169689	1.06388	0.300213	0.476741	0.394545
A_12_P169690	0.936283	0.39585	0.384017	0.347186
A_12_P169692	0.909496	0.679461	0.645525	0.840949
A_12_P169693	0.62819	0.428638	0.893051	0.558105
A_12_P169712	0.523518	2.00233	1.83653	1.94107
A_12_P169713	1.60967	5.60698	6.73955	6.51654
A_12_P169727	2.23418	6.9501	5.55939	5.34202
A_12_P169728	1.56361	2.802	3.40781	3.29582
A_12_P169732	0.854903	1.89815	1.08328	1.00862
A_12_P169737	0.6692	0.648044	0.648564	0.75474
A_12_P169738	1.00261	0.954074	1.10448	0.969252
A_12_P169739	0.969122	1.08764	0.952508	0.923716
A_12_P169757	1.03394	1.16317	1.0695	1.15759
A_12_P169758	1.44169	5.58307	3.46148	2.46727
A_12_P169759	0.999933	1.15845	0.990029	0.900802
A_12_P169760	1.3163	1.15664	1.37272	1.13833
A_12_P169761	0.529926	0.98313	0.510728	0.707047
A_12_P169767	1.11799	2.25421	0.976168	5.0827
A_12_P169768	1.20484	3.64801	1.59834	2.22357
A_12_P169769	0.402094	1.16648	1.10298	0.943234
A_12_P169770	0.875624	0.907794	0.908217	1.51536
A_12_P169787	1.25336	1.01207	3.48187	3.17371
A_12_P169798	1.01101	0.205909	0.333225	0.360202
A_12_P169827	1.18215	1.96119	1.22247	1.17848
A_12_P169828	1.14795	2.06423	1.21584	1.61795
A_12_P169829	0.779645	2.51502	0.881744	1.02302
A_12_P169877	0.501517	1.44832	1.67372	0.764426
A_12_P169878	0.783115	1.07968	3.33742	3.01428
A_12_P169879	0.935476	1.17223	2.44539	1.08013
A_12_P169887	0.941295	1.02702	0.965338	0.918043
A_12_P169888	0.990703	1.07619	0.908509	0.87389
A_12_P169892	1.3668	1.05359	1.04283	0.973998
A_12_P169967	0.772607	2.90378	3.56792	3.67337
A_12_P169987	0.89472	1.25719	1.33643	0.866072
A_12_P169988	1.31184	1.84965	1.97385	1.60692
A_12_P169997	1.39513	0.820621	0.755496	0.760347
A_12_P170012	0.542597	0.74705	0.80598	1.24614
A_12_P170013	0.978512	2.79822	1.37929	2.32373
A_12_P170017	1.86634	5.69167	9.42261	9.04276
A_12_P170037	1.37552	5.19581	3.84155	4.09564
A_12_P170038	2.22909	4.17533	3.63601	3.38126
A_12_P170039	0.82509	4.43838	2.44547	2.26839
A_12_P170040	1.44231	3.27713	3.08823	3.4882
A_12_P170041	1.52773	4.36835	3.31592	3.2381
A_12_P170062	1.32696	1.47222	3.4664	3.37192
A_12_P170063	1.19753	0.524581	0.324592	0.393586
A_12_P170064	0.925326	0.998236	0.959641	0.989766
A_12_P170082	2.29208	0.690515	0.925463	1.8668
A_12_P170083	1.47118	1.39408	3.24398	2.19544
A_12_P170084	1.382	1.16448	2.17514	2.62385
A_12_P170085	0.839773	1.53156	0.825256	0.803219
A_12_P170092	1.00974	0.977169	1.24941	1.08729
A_12_P170093	2.51718	2.93617	0.984516	1.00288
A_12_P170127	1.05226	2.80647	1.93618	2.35501
A_12_P170128	0.911648	2.43957	1.68562	2.02509
A_12_P170129	1.07226	2.88118	1.98505	2.28133
A_12_P170130	1.03543	2.72191	2.03978	2.3608
A_12_P170131	0.971677	2.63884	1.84389	2.09694
A_12_P170134	1.04756	0.771855	0.357143	0.327184
A_12_P170139	0.751557	2.73034	1.83837	2.47286
A_12_P170140	1.52694	1.4982	1.96654	1.46024
A_12_P170142	0.778194	1.4116	1.19532	0.589079
A_12_P170143	1.40233	1.36433	0.943685	1.46919
A_12_P170162	0.90314	1.14372	0.885581	0.680414
A_12_P170163	1.29226	1.08922	1.06667	0.846308
A_12_P170164	1.94721	1.0724	0.571719	0.717448
A_12_P170165	1.36954	0.27236	0.268043	0.561537
A_12_P170172	1.337	1.11247	0.870893	0.839303
A_12_P170173	1.77808	1.04152	2.39282	0.997343
A_12_P170174	1.00917	0.869614	0.637834	0.631169
A_12_P170175	1.4993	0.663003	0.634311	0.562829
A_12_P170176	1.0993	0.486115	0.44112	0.437865
A_12_P170212	1.23181	1.1987	1.40537	1.34062
A_12_P170213	1.00074	0.516266	1.03015	1.61933
A_12_P170214	0.402954	1.32886	1.25041	0.986329
A_12_P170215	1.52748	1.02989	0.980636	1.26119
A_12_P170257	1.11685	1.01077	1.00543	0.971123
A_12_P170258	0.936216	1.11852	0.883736	0.85039
A_12_P170259	0.803533	0.691522	0.666935	0.669831
A_12_P170290	1.01768	0.948257	0.991402	0.95589
A_12_P170342	0.770857	0.81158	0.790482	0.837671
A_12_P170343	1.0734	1.18901	1.06093	1.30615
A_12_P170344	1.3981	0.934001	0.870217	0.87293
A_12_P170345	1.05075	0.962256	0.998628	1.16276
A_12_P170346	1.21696	1.01734	0.940754	1.1239
A_12_P170347	1.61803	0.489975	0.643255	2.09798
A_12_P170348	0.945324	1.08522	0.952686	0.875402
A_12_P170349	1.46626	0.529329	1.24282	1.84465
A_12_P170350	1.19787	1.09461	0.7956	0.764707
A_12_P170352	1.15987	0.885631	1.03089	1.26917
A_12_P170353	3.88246	0.993609	2.90458	7.53625
A_12_P170377	1.0716	2.70145	1.50515	1.64711
A_12_P170378	1.41339	3.57391	2.05673	4.24614
A_12_P170382	1.1909	1.07689	1.20974	0.973068
A_12_P170392	0.87224	0.445512	0.161367	0.184356
A_12_P170402	0.791362	0.845535	0.510859	1.18988
A_12_P170403	0.75244	1.08314	0.547306	0.428666
A_12_P170422	1.00827	2.45491	1.77939	1.80747
A_12_P170423	0.961317	2.64221	1.6361	1.82128
A_12_P170424	0.933127	2.4923	1.47234	1.63948
A_12_P170425	0.987183	2.50616	1.66731	1.80157
A_12_P170426	0.974769	2.65479	1.65988	1.78755
A_12_P170477	0.828955	0.133904	0.0758482	0.105461
A_12_P170482	1.80557	2.63481	3.33443	3.2257
A_12_P170483	1.92933	4.13331	3.92874	3.79883
A_12_P170484	1.13849	2.33597	2.97297	3.19376
A_12_P170485	1.24542	2.93497	3.40888	2.9481
A_12_P170487	0.904679	1.05355	0.885802	0.856899
A_12_P170552	2.39633	1.87477	0.95763	1.50463
A_12_P170577	1.25349	1.29864	1.51495	1.00385
A_12_P170578	1.18981	1.12874	2.0384	2.40419
A_12_P170596	1.08059	5.11843	1.86952	2.18745
A_12_P170657	0.678174	0.250867	0.237295	0.174206
A_12_P170662	1.33561	1.32991	1.2605	1.13896
A_12_P170663	1.53067	1.22624	1.36945	1.53009
A_12_P170664	1.29647	0.659244	1.005	1.06766
A_12_P170667	0.973037	1.03328	1.00323	0.952565
A_12_P170668	1.6982	0.948893	0.993674	0.996293
A_12_P170677	0.901831	0.902893	2.71439	1.16246
A_12_P170678	0.828406	0.862917	2.74204	1.17248
A_12_P170679	0.512372	0.613324	1.48268	0.625481
A_12_P170680	0.636538	0.714754	1.48067	0.614812
A_12_P170681	1.01803	2.12357	3.42047	1.2013
A_12_P170687	2.07406	1.15717	2.18861	1.30054
A_12_P170702	1.10881	2.5633	1.10742	1.25092
A_12_P170732	0.583586	1.17762	0.725607	0.640089
A_12_P170737	0.966433	1.16062	1.24395	0.848906
A_12_P170738	1.00444	2.35376	1.02436	0.982956
A_12_P170739	0.995539	1.04989	0.985907	0.986104
A_12_P170752	1.03631	0.996639	1.13912	0.906065
A_12_P170832	1.13909	1.98236	1.61965	1.86667
A_12_P170833	0.993366	1.9012	2.00341	2.24018
A_12_P170834	1.27217	2.59779	1.75394	2.14168
A_12_P170835	1.14898	2.00369	1.89656	1.78479
A_12_P170836	1.2459	2.60623	1.70179	1.94869
A_12_P170887	0.945302	0.617933	0.732241	0.603571
A_12_P170922	1.12016	1.57011	1.27785	1.28083
A_12_P170923	1.40556	1.26936	0.708672	1.39606
A_12_P170942	0.82051	3.40437	1.47264	1.66428
A_12_P170943	0.612074	2.24704	1.23666	1.17202
A_12_P170977	1.34388	4.21071	3.37215	3.35183
A_12_P170978	1.45109	4.58911	3.38226	3.38042
A_12_P170979	1.38186	4.20419	3.08498	3.29163
A_12_P170980	1.51759	3.99513	2.89283	3.13927
A_12_P170981	1.49697	4.23365	2.98211	3.18895
A_12_P170987	0.820628	0.354229	0.42315	0.374581
A_12_P170988	1.26612	3.14822	2.33662	2.97875
A_12_P171017	0.947725	1.78292	1.20158	1.57319
A_12_P171018	1.03183	2.08726	0.919115	1.09812
A_12_P171019	1.27261	1.58841	1.02246	1.03704
A_12_P171020	0.803302	1.86733	1.02876	1.31313
A_12_P171032	1.19811	1.07404	0.973537	0.89117
A_12_P171082	1.52164	1.17846	1.87108	1.61205
A_12_P171083	0.997479	0.93823	1.15354	1.33211
A_12_P171084	1.30966	0.875807	0.686836	0.465586
A_12_P171112	0.997835	0.701986	0.695429	0.518315
A_12_P171113	0.780024	0.479234	0.702013	1.04772
A_12_P171119	1.35943	4.34823	3.19546	3.40401
A_12_P171127	0.815181	4.96814	5.85463	3.65388
A_12_P171128	0.90764	3.24606	2.72089	4.40517
A_12_P171129	1.02083	3.32438	2.48427	2.28479
A_12_P171192	1.26971	2.75904	2.66324	2.65822
A_12_P171193	3.1801	3.82411	2.82516	3.57358
A_12_P171194	1.34463	2.56972	2.88328	2.93911
A_12_P171195	1.23129	2.74823	1.90806	2.46648
A_12_P171196	1.38091	2.42474	2.48123	2.71366
A_12_P171202	0.618077	0.444725	0.420898	0.484184
A_12_P171203	0.484661	0.263295	0.535035	0.293969
A_12_P171204	1.0133	1.04569	1.01099	0.958448
A_12_P171227	1.47271	2.14025	2.7481	2.62059
A_12_P171242	1.58113	1.68957	1.77837	1.68596
A_12_P171252	0.764065	1.3922	1.03892	0.955444
A_12_P171253	1.02341	1.69033	1.48256	1.26071
A_12_P171254	0.984684	1.70382	1.46695	1.47384
A_12_P171255	1.17593	1.72317	1.27939	1.29497
A_12_P171256	1.06011	1.57801	1.37058	1.294
A_12_P171257	1.10338	1.43973	0.807424	0.936545
A_12_P171258	1.08657	1.30822	1.0105	1.1263
A_12_P171259	0.948181	1.26062	1.06137	1.20892
A_12_P171277	0.917227	1.11108	0.841432	0.760758
A_12_P171278	3.48892	1.01528	1.00194	0.972817
A_12_P171279	1.00866	1.06109	1.02354	0.94907
A_12_P171280	1.01372	1.02738	0.989531	0.992982
A_12_P171281	0.928078	0.999303	0.916878	0.889081
A_12_P171302	0.947121	1.07094	0.749964	0.853575
A_12_P171303	0.908643	1.05719	0.746971	0.816071
A_12_P171304	0.954241	1.06162	0.745616	0.822412
A_12_P171305	0.935623	1.1276	0.787968	0.850571
A_12_P171306	0.977917	1.13676	0.811468	0.841762
A_12_P171312	1.2043	1.11359	2.49721	1.36742
A_12_P171327	1.03109	1.41636	0.479457	0.619273
A_12_P171328	0.580571	1.13336	0.35257	0.554037
A_12_P171329	0.857912	1.17145	0.566575	0.710177
A_12_P171330	0.918564	1.21082	0.61652	0.742525
A_12_P171331	0.822764	1.12666	0.591885	0.688773
A_12_P171342	0.961294	0.670319	0.443232	0.393307
A_12_P171343	0.957819	0.823613	0.40053	0.400742
A_12_P171352	0.612926	0.624185	0.315999	0.375727
A_12_P171357	1.58568	1.06557	1.16459	0.997947
A_12_P171358	1.2616	1.11284	0.842446	0.761438
A_12_P171367	1.63079	4.78964	2.9258	2.85253
A_12_P171369	1.83359	3.67903	2.62266	2.79493
A_12_P171402	1.40286	0.859174	0.481111	0.478745
A_12_P171407	0.986713	1.08034	0.99969	0.915246
A_12_P171417	0.955525	2.49219	2.55869	3.20178
A_12_P171422	0.816057	1.37622	0.842692	0.941154
A_12_P171427	0.978873	1.56915	1.51647	1.53214
A_12_P171428	1.26888	4.32377	2.19108	2.24611
A_12_P171429	0.971863	1.36939	1.28103	1.40897
A_12_P171430	0.986471	1.24419	1.14193	1.11788
A_12_P171431	1.25563	1.35479	1.27717	1.44817
A_12_P171432	0.938129	1.25122	0.846681	0.883632
A_12_P171462	1.2893	1.01762	0.635379	1.09434
A_12_P171463	1.46152	0.611507	0.812227	1.08945
A_12_P171464	1.05205	0.826179	1.00969	1.06746
A_12_P171467	1.06961	7.76767	2.62926	3.84975
A_12_P171468	0.943575	1.0802	0.940106	1.28373
A_12_P171477	1.53658	4.68935	3.46183	3.78238
A_12_P171492	1.44913	3.88411	3.44498	4.4957
A_12_P171493	0.956517	1.02025	1.00208	0.949595
A_12_P171497	1.11306	2.12147	1.41213	1.53089
A_12_P171507	1.55584	0.622574	0.49856	0.625583
A_12_P171514	1.52281	0.583223	0.483515	0.596779
A_12_P171517	2.09228	1.16029	1.07324	1.21392
A_12_P171548	1.22422	1.09266	1.13997	1.47245
A_12_P171677	1.15388	0.567221	0.911043	0.902093
A_12_P171722	1.16671	0.968003	0.968299	1.18677
A_12_P171748	1.00831	1.02569	0.9982	1.00376
A_12_P171842	1.23973	2.9293	2.38083	1.10465
A_12_P171843	1.37149	9.99663	4.36842	4.31125
A_12_P171873	1.35185	3.37989	3.53828	3.66857
A_12_P171882	3.12297	2.49262	3.35041	3.82019
A_12_P171962	0.657259	0.887221	0.647129	0.701617
A_12_P171992	1.09527	1.05845	1.07984	1.10479
A_12_P171993	1.00865	0.996501	1.27054	1.09645
A_12_P172059	0.943565	2.49085	2.50589	2.24549
A_12_P172067	1.10261	2.5146	4.32384	3.02962
A_12_P172068	1.02292	2.27697	3.87993	2.93127
A_12_P172081	0.501487	0.712029	0.707991	0.714345
A_12_P172137	0.844035	0.724468	1.11133	0.815586
A_12_P172138	0.918235	0.624826	1.2679	0.984945
A_12_P172139	0.829816	0.810814	1.13615	0.911642
A_12_P172140	0.82682	0.719908	1.1419	1.06323
A_12_P172141	0.795556	0.625835	1.11167	0.813837
A_12_P172164	1.7511	6.67402	6.75242	5.90449
A_12_P172198	0.542323	1.11984	1.06702	1.89384
A_12_P172204	0.829619	0.842563	0.52792	0.481784
A_12_P172222	1.00861	1.02435	0.998419	1.00411
A_12_P172223	0.983036	1.0536	0.890651	0.862675
A_12_P172227	1.1089	2.61069	1.95542	2.05242
A_12_P172277	2.18496	0.425506	0.13976	0.136629
A_12_P172362	1.25506	1.44413	1.49602	1.53212
A_12_P172375	1.54057	2.8836	2.63242	2.79187
A_12_P172397	0.698185	3.32837	5.68378	3.7163
A_12_P172422	1.16174	1.2852	1.06119	1.12493
A_12_P172437	1.67884	4.28553	4.53351	4.6424
A_12_P172458	0.942276	0.393248	0.560392	0.569683
A_12_P172527	2.36137	4.41667	17.7666	16.1449
A_12_P172558	3.28496	8.6835	10.0161	8.91455
A_12_P172602	0.836543	1.71809	1.31293	1.52542
A_12_P172632	0.808352	0.75609	0.616747	0.680766
A_12_P172633	0.772057	0.764751	0.602684	0.654289
A_12_P172634	0.747319	0.715196	0.581907	0.611579
A_12_P172635	0.765309	0.726483	0.569019	0.599162
A_12_P172636	0.751963	0.752351	0.570512	0.617864
A_12_P172703	1.06503	1.07373	1.01657	0.940988
A_12_P172762	0.747816	0.99138	3.26783	2.37132
A_12_P172763	0.923777	1.10723	0.896633	0.904165
A_12_P172764	0.9221	1.09849	0.836012	0.772927
A_12_P172785	1.45985	8.55703	7.20493	8.23213
A_12_P172837	1.00694	1.08231	1.00566	0.919226
A_12_P172838	0.988888	1.08172	0.956125	0.937952
A_12_P172839	1.34016	0.384048	0.345141	0.335254
A_12_P172842	0.934196	0.631474	0.930442	0.64615
A_12_P172877	1.92558	3.1492	2.39939	2.50291
A_12_P172878	0.813398	2.29002	6.28108	2.90561
A_12_P172879	0.998708	1.19885	3.63954	1.54921
A_12_P172880	1.09293	3.1419	1.44377	1.65063
A_12_P172881	0.9926	1.00871	1.20397	1.38134
A_12_P172887	1.3888	0.881501	0.662469	0.612156
A_12_P172972	0.174521	0.085362	0.0671361	0.0818207
A_12_P173153	0.397694	0.40636	0.250852	0.292674
A_12_P173253	0.990408	0.934793	3.02864	0.953285
A_12_P173277	0.190066	0.873421	2.02469	1.75742
A_12_P173278	0.982463	1.04622	0.96958	0.96575
A_12_P173512	0.81963	1.00945	0.810913	0.819769
A_12_P173513	0.995391	1.05093	0.981148	0.981839
A_12_P173514	0.946765	1.97267	2.92636	2.25119
A_12_P173515	0.885229	0.799419	1.20236	0.889279
A_12_P173516	1.10039	0.997991	1.12318	1.1197
A_12_P173657	1.06885	1.85856	3.01897	1.98304
A_12_P173672	0.816105	0.826088	0.768643	0.857932
A_12_P173727	0.501876	0.438872	0.382284	0.374155
A_12_P173744	1.94875	0.777218	0.373232	0.42843
A_12_P173747	1.73449	0.951413	0.73682	0.75533
A_12_P173792	1.0185	0.996067	1.93483	0.973033
A_12_P173793	1.86974	0.779288	0.765771	0.765515
A_12_P173794	1.17395	1.38033	1.25882	1.00112
A_12_P173795	0.939063	1.10161	0.868183	0.821888
A_12_P173796	1.0097	13.894	0.989295	2.38648
A_12_P173837	1.47083	0.931323	2.41574	1.64655
A_12_P173838	2.0991	1.72063	1.75767	2.83581
A_12_P173839	1.00487	1.06675	0.931349	0.905884
A_12_P173840	1.23214	1.19603	1.93466	1.71641
A_12_P173841	2.1329	1.81745	2.97261	2.88905
A_12_P173857	0.741792	2.01627	9.32274	10.9173
A_12_P173977	1.95417	3.74852	4.01499	4.03149
A_12_P173978	1.94057	3.96269	3.92553	3.9277
A_12_P173987	1.21472	1.27078	1.58251	1.34103
A_12_P173988	1.06635	1.27982	1.60497	1.13035
A_12_P173989	1.16491	1.3143	1.6115	1.36227
A_12_P173990	1.141	1.10517	1.54357	1.27874
A_12_P173991	0.986266	1.12221	1.31227	1.07171
A_12_P174027	1.24672	0.898485	0.674193	0.875674
A_12_P174037	1.0817	2.14217	1.23659	1.0914
A_12_P174038	0.687539	1.53174	1.66527	1.76343
A_12_P174042	0.42578	0.338047	0.161575	0.204696
A_12_P174043	1.13957	0.655188	0.58145	0.554997
A_12_P174057	1.73908	5.5243	4.01125	4.23689
A_12_P174062	2.07578	5.29763	4.41589	4.72571
A_12_P174063	2.27709	2.48086	2.22401	3.451
A_12_P174072	1.20296	2.71492	1.80578	2.02658
A_12_P174073	0.500927	1.15217	0.712742	1.37084
A_12_P174077	0.618156	0.567232	0.711812	0.85511
A_12_P174082	0.913254	3.77049	3.99041	3.60174
A_12_P174083	2.09938	5.17844	3.46204	3.75871
A_12_P174084	1.34353	2.39388	2.76795	2.94405
A_12_P174087	1.40749	1.9459	3.39877	1.96028
A_12_P174088	0.864144	1.08656	0.858458	0.765349
A_12_P174102	0.819636	2.11169	1.07099	1.05083
A_12_P174103	0.872832	2.46478	1.24487	1.24861
A_12_P174104	0.851552	2.24179	0.99539	0.795645
A_12_P174107	0.593547	2.24367	1.70079	1.73446
A_12_P174108	1.13184	2.40735	1.97442	2.03265
A_12_P174112	1.78367	1.51551	1.24631	1.35332
A_12_P174113	1.21038	2.37011	2.03469	2.67822
A_12_P174114	1.19976	1.6582	1.38357	1.29558
A_12_P174117	1.44109	3.35605	2.57954	3.23933
A_12_P174118	1.55779	3.0992	1.9586	1.97731
A_12_P174122	1.20964	1.48462	2.30318	2.11097
A_12_P174127	1.51416	3.28206	2.35015	2.62477
A_12_P174128	0.999812	3.46804	3.08689	2.26328
A_12_P174129	1.58646	3.00557	2.19538	2.20267
A_12_P174167	0.953819	0.933862	0.820341	0.838097
A_12_P174187	0.969975	0.677112	4.2922	0.727031
A_12_P174188	1.92678	2.01491	0.47295	0.732266
A_12_P174189	0.621822	1.19862	1.2217	1.25789
A_12_P174202	2.4572	14.4919	9.47179	10.8874
A_12_P174203	1.76165	7.49661	5.01568	5.02121
A_12_P174222	1.22693	2.43179	1.87624	2.02073
A_12_P174223	0.986929	2.29585	1.71061	1.66724
A_12_P174282	1.22044	6.09876	4.13785	4.4076
A_12_P174292	0.623131	0.55562	0.484844	0.34561
A_12_P174293	1.08292	0.349506	0.381662	0.581158
A_12_P174302	1.16328	1.22688	1.25355	1.14884
A_12_P174303	0.965291	1.65814	1.06687	1.09734
A_12_P174307	1.09825	1.49734	0.737998	0.740274
A_12_P174308	1.5956	1.63273	1.22591	0.970687
A_12_P174309	1.16999	2.07087	0.94026	1.02687
A_12_P174312	1.00561	1.94016	1.59732	1.60777
A_12_P174313	1.01678	1.91387	1.57894	1.51504
A_12_P174314	0.957059	2.00635	1.56383	1.44056
A_12_P174315	1.07164	2.12624	1.66675	1.94949
A_12_P174316	1.05668	1.92604	1.78037	1.62559
A_12_P174317	1.33207	6.73717	5.65936	6.59488
A_12_P174318	1.14005	5.45881	4.16926	5.62912
A_12_P174322	0.986318	1.03804	1.21632	1.30874
A_12_P174327	0.846756	1.56541	0.989205	1.31315
A_12_P174328	1.34727	1.58802	1.50123	1.61648
A_12_P174329	1.24482	1.54571	1.09587	1.26037
A_12_P174332	0.935535	1.0453	0.943853	0.847067
A_12_P174337	1.24963	1.68538	1.24056	1.4802
A_12_P174338	1.60514	1.88019	1.22784	1.52985
A_12_P174342	2.34558	7.99208	8.04096	7.64622
A_12_P174343	2.37412	6.72407	7.60855	8.23115
A_12_P174344	1.70626	6.26558	6.29452	5.84256
A_12_P174345	3.10084	8.92662	11.1449	9.90376
A_12_P174346	2.1124	7.26738	7.81385	7.79959
A_12_P174347	1.1289	1.5379	0.688613	1.00498
A_12_P174348	0.922628	2.31856	1.68314	1.32527
A_12_P174352	1.33977	1.28041	1.4936	1.35561
A_12_P174353	1.0303	1.50634	4.12776	2.43246
A_12_P174354	0.987525	0.11549	0.0521139	0.0378651
A_12_P174357	1.13251	1.94227	1.05299	1.07822
A_12_P174358	1.23881	1.86846	1.11061	1.48365
A_12_P174362	0.990007	3.48149	2.37668	2.62576
A_12_P174363	0.546085	1.45778	1.23903	2.15779
A_12_P174372	0.84832	1.34473	0.840983	0.823902
A_12_P174382	1.20196	2.12007	3.36125	3.11235
A_12_P174383	1.32118	2.86704	1.90777	2.06669
A_12_P174384	1.47319	4.04303	2.94166	3.15064
A_12_P174387	1.48381	2.71658	1.46364	1.56711
A_12_P174388	1.43646	3.00196	1.75578	1.77204
A_12_P174392	1.02728	1.37797	0.646108	0.745993
A_12_P174397	1.63001	0.965115	1.07916	1.91848
A_12_P174402	1.8706	4.78443	4.72316	4.65256
A_12_P174403	0.852509	1.8977	2.41009	2.37931
A_12_P174407	1.27752	3.72873	3.49628	3.68101
A_12_P174408	0.336369	1.97746	1.25758	1.85681
A_12_P174409	0.677059	2.62847	1.85976	2.26718
A_12_P174412	1.15894	1.08453	0.930255	0.901693
A_12_P174417	1.95993	5.27785	4.97272	5.28506
A_12_P174418	1.70921	5.48756	4.71109	4.97499
A_12_P174422	0.97607	1.05659	0.938845	0.897452
A_12_P174423	0.960322	0.972208	0.904618	0.874046
A_12_P174424	0.789162	0.789095	1.20155	1.06612
A_12_P174427	0.736334	7.46848	0.788685	1.65582
A_12_P174428	0.961015	1.10786	0.951638	0.813909
A_12_P174432	2.0593	6.68189	8.04716	6.1824
A_12_P174437	0.342085	0.612466	0.666076	1.75972
A_12_P174438	1.74455	1.95934	1.09375	0.922723
A_12_P174439	0.433197	0.406651	0.531558	0.82838
A_12_P174442	0.991256	1.6588	0.971292	1.45735
A_12_P174443	0.447521	0.44833	1.21839	0.798384
A_12_P174444	0.726296	1.21495	1.18271	0.51078
A_12_P174445	0.916383	1.31338	1.10737	1.58288
A_12_P174447	0.708618	1.94456	4.81905	0.806251
A_12_P174448	1.32591	1.84856	0.805141	0.776174
A_12_P174449	0.920149	1.1155	0.847465	0.765174
A_12_P174457	2.00636	2.33648	1.98664	2.05294
A_12_P174477	1.1593	1.44637	0.567657	0.28086
A_12_P174478	1.19192	2.4702	0.674341	0.615901
A_12_P174479	1.03051	0.352559	0.176611	0.171059
A_12_P174480	1.30178	0.584366	0.452932	0.230325
A_12_P174482	0.946906	1.03282	0.838704	0.774858
A_12_P174483	1.69675	0.614018	0.800283	0.924414
A_12_P174484	1.26823	1.05349	1.095	1.32278
A_12_P174487	0.618849	1.5832	1.25554	1.27527
A_12_P174492	0.900268	1.04582	0.882533	0.852613
A_12_P174493	0.748836	0.768442	0.768751	0.904524
A_12_P174494	1.26826	2.36787	0.93304	0.947079
A_12_P174502	1.38483	5.55851	2.97225	4.36839
A_12_P174503	0.984488	2.15305	1.73577	2.41996
A_12_P174504	0.980123	7.7583	2.7096	3.43864
A_12_P174507	1.7031	4.52978	3.67402	4.44748
A_12_P174508	1.60777	5.59213	3.68687	3.63651
A_12_P174512	0.868832	1.06145	0.787437	0.735109
A_12_P174513	0.794423	1.45889	0.731322	3.23355
A_12_P174514	0.980989	0.984212	0.967311	0.981303
A_12_P174517	1.13697	1.05777	0.707896	0.565354
A_12_P174542	1.42625	4.99835	4.36219	4.61335
A_12_P174543	1.37943	3.97746	3.16418	4.32543
A_12_P174547	0.99445	1.43118	6.2425	1.16943
A_12_P174548	1.67376	3.01239	2.18882	3.54681
A_12_P174549	1.28503	1.00073	1.40085	1.55394
A_12_P174577	1.51344	4.77058	3.69484	4.12677
A_12_P174578	1.51796	4.91622	3.4751	4.10589
A_12_P174597	1.52194	1.99523	2.03072	2.3241
A_12_P174598	2.68195	2.5456	1.88941	2.17688
A_12_P174657	1.15639	1.87928	1.03968	0.94687
A_12_P174658	1.88615	1.46136	1.4864	1.24938
A_12_P174702	1.32237	7.23433	5.45616	6.56571
A_12_P174703	1.36932	8.2336	7.21916	8.14881
A_12_P174737	1.35133	1.00065	1.00311	0.968727
A_12_P174738	1.18905	1.01623	1.00753	0.973008
A_12_P174739	1.55975	1.1091	0.839363	0.767916
A_12_P174772	0.867397	1.05457	0.787081	0.738252
A_12_P174773	1.00832	0.995035	1.49101	1.28209
A_12_P174797	1.20894	2.15851	3.34345	2.31394
A_12_P174817	0.426691	0.437343	0.918541	0.877959
A_12_P174947	1.01107	1.02285	0.973977	0.994972
A_12_P174948	0.954683	1.06571	0.86841	0.824804
A_12_P174955	0.861875	0.442743	0.608625	0.601717
A_12_P174956	0.81959	0.430448	0.553929	0.571544
A_12_P174977	0.84975	0.360276	0.321498	0.291871
A_12_P174978	0.850297	0.357868	0.314674	0.293563
A_12_P174979	0.846315	0.377097	0.296839	0.262179
A_12_P174980	0.872378	0.377967	0.296013	0.271421
A_12_P175012	1.06328	1.08464	1.42286	0.936183
A_12_P175092	1.22158	1.8241	1.58275	1.71051
A_12_P175093	1.1127	1.86275	1.66919	1.70217
A_12_P175094	1.18582	1.83477	1.67065	1.73278
A_12_P175095	1.24932	1.81721	1.65105	1.73656
A_12_P175173	1.34594	2.97199	2.87439	2.9648
A_12_P175227	0.87936	1.48125	1.77264	1.8689
A_12_P175319	1.26139	4.82682	5.32778	4.84631
A_12_P175320	1.40352	5.49554	6.37269	6.24371
A_12_P175332	1.22703	1.0901	0.865148	1.12415
A_12_P175333	1.22032	0.977406	0.932085	1.07472
A_12_P175352	0.918053	0.546509	0.518848	0.492011
A_12_P175412	1.10569	0.850933	1.34446	1.30047
A_12_P175484	0.922358	0.434164	0.438366	0.4902
A_12_P175485	0.895908	0.987992	1.03812	1.04978
A_12_P175509	1.37157	0.619979	1.4467	0.662959
A_12_P175750	1.24417	1.70465	2.03795	1.78311
A_12_P175809	2.28124	0.254349	0.103155	0.102075
A_12_P176009	1.13686	0.22836	0.261354	0.293012
A_12_P176034	0.939375	0.397993	0.314371	0.255724
A_12_P176060	1.05684	0.383307	0.209601	0.30719
A_12_P176061	1.0719	0.311227	0.231093	0.149141
A_12_P176069	1.38317	1.94038	1.1101	1.57111
A_12_P176129	1.23592	5.69676	2.27838	1.53986
A_12_P176130	0.855292	0.831458	0.994219	1.04361
A_12_P176179	1.00858	1.09026	0.996363	0.902605
A_12_P176180	1.02205	0.983977	0.995869	0.92851
A_12_P176186	1.54783	3.79248	2.24691	2.67358
A_12_P176194	0.700154	1.2419	1.35856	1.63952
A_12_P176195	1.11261	2.30077	1.58788	1.21766
A_12_P176224	0.651164	0.434644	0.3905	0.478284
A_12_P176225	0.811008	0.438199	0.45935	0.489609
A_12_P176226	0.785647	0.367081	0.363122	0.404157
A_12_P176227	0.771935	0.413406	0.483534	0.497021
A_12_P176228	0.70339	0.44008	0.401119	0.415372
A_12_P176239	1.14812	0.95262	1.33649	2.93503
A_12_P176240	1.24222	1.41266	1.26942	1.30533
A_12_P176241	1.24046	2.54065	1.41719	1.43349
A_12_P176279	1.0355	0.943067	0.396121	0.573598
A_12_P176280	0.72697	1.47983	0.765552	0.817551
A_12_P176281	0.950921	1.59034	0.976754	0.817056
A_12_P176289	1.26767	0.644308	1.89724	2.63609
A_12_P176290	0.346451	0.057128	0.315474	0.124533
A_12_P176291	1.5269	0.874459	0.723304	0.687207
A_12_P176299	0.841672	0.623472	0.288274	0.239902
A_12_P176309	1.33456	2.59755	2.24867	4.20537
A_12_P176310	1.21929	1.96289	1.28115	1.03963
A_12_P176311	1.16845	1.97769	1.42968	1.59996
A_12_P176312	1.21446	2.16476	1.59394	1.69026
A_12_P176314	1.62278	0.468424	0.137806	0.0923157
A_12_P176354	1.31399	0.671428	0.720619	1.16682
A_12_P176359	0.881456	1.10522	0.871608	0.750072
A_12_P176360	1.01118	1.06048	0.955593	0.934244
A_12_P176361	0.764168	1.06919	0.863616	0.735564
A_12_P176394	0.932559	1.09597	0.916369	0.812239
A_12_P176395	1.02179	1.00569	1.00335	0.967533
A_12_P176409	0.890539	2.96227	2.26857	2.244
A_12_P176410	0.924237	2.79768	2.28106	2.12036
A_12_P176411	0.863148	2.85906	2.72052	2.40852
A_12_P176412	0.83511	2.46713	2.06522	2.09437
A_12_P176413	0.863787	2.97456	2.19656	2.13343
A_12_P176419	1.11361	1.24667	0.929062	1.17075
A_12_P176429	1.11937	1.406	2.13784	1.72133
A_12_P176430	0.865352	0.781829	0.805329	0.848845
A_12_P176454	1.35289	1.55621	1.67872	1.04557
A_12_P176455	1.01517	1.04651	1.00502	0.95389
A_12_P176456	1.50965	1.02673	0.973692	1.18943
A_12_P176484	1.50068	0.722614	0.844216	0.704005
A_12_P176485	1.0069	3.32881	1.76704	1.74304
A_12_P176494	0.693259	0.361256	0.172373	0.155193
A_12_P176495	0.682108	0.284036	0.0958159	0.134695
A_12_P176496	0.713253	0.310709	0.112783	0.146427
A_12_P176499	1.04976	3.6358	3.04917	3.33724
A_12_P176500	1.11005	4.16851	2.94238	3.00125
A_12_P176501	1.63536	6.68226	7.87119	7.01892
A_12_P176510	0.946716	1.10674	0.876134	0.832589
A_12_P176511	1.00442	1.01319	5.70013	1.09463
A_12_P176530	0.942605	1.59521	1.08959	1.25076
A_12_P176534	0.832814	1.02952	0.844771	0.855041
A_12_P176535	0.982681	1.73388	1.02106	0.975565
A_12_P176536	1.00511	1.039	1.02153	0.966755
A_12_P176537	0.982454	1.06988	0.954966	0.943119
A_12_P176538	0.910555	1.01943	0.928518	0.881802
A_12_P176544	0.999039	0.126921	0.133713	0.154528
A_12_P176545	0.515768	0.207169	0.203682	0.193612
A_12_P176584	1.68862	6.12736	3.66584	3.36002
A_12_P176585	0.958741	3.08136	1.70609	1.6395
A_12_P176639	0.911576	1.11197	0.905145	0.753159
A_12_P176674	1.74117	6.26245	3.65153	4.77358
A_12_P176675	1.95942	6.9819	3.83746	4.66622
A_12_P176676	1.92126	6.6639	3.73276	4.3713
A_12_P176677	1.71026	6.68195	3.88619	4.0154
A_12_P176678	1.71451	5.78194	3.31437	4.22414
A_12_P176679	1.96004	5.23796	4.87101	5.17886
A_12_P176680	2.12225	5.44051	5.20508	5.87035
A_12_P176681	1.77395	4.41571	4.41235	4.69092
A_12_P176682	2.00147	4.20806	4.04595	4.57114
A_12_P176683	1.93797	4.08221	3.73382	4.05113
A_12_P176695	0.723033	0.717777	0.705054	0.71327
A_12_P176696	0.998269	1.1425	1.00032	0.954486
A_12_P176699	2.58587	11.2029	7.10237	7.43617
A_12_P176714	0.841389	0.227916	0.246233	0.310354
A_12_P176715	0.741299	0.223776	0.241975	0.42579
A_12_P176716	0.93906	0.375811	0.331664	0.467842
A_12_P176717	0.799927	0.430334	0.474644	0.220733
A_12_P176718	0.656031	0.182324	0.217762	0.240936
A_12_P176744	1.04925	1.0104	1.26776	2.60937
A_12_P176745	1.71979	0.984852	1.44621	1.22155
A_12_P176746	1.0126	1.45618	1.05739	1.28388
A_12_P176774	1.62926	2.8029	2.22409	2.71471
A_12_P176775	1.03241	1.68064	2.03587	2.26505
A_12_P176776	1.26847	2.412	2.03872	1.92199
A_12_P176794	0.959298	1.33849	0.96404	0.875617
A_12_P176819	1.31167	0.976272	0.974138	0.985115
A_12_P176820	0.856064	1.07673	0.910235	0.769131
A_12_P176821	1.39473	0.681968	0.984539	0.851018
A_12_P176822	1.01811	1.04349	0.996248	1.18317
A_12_P176823	0.969178	1.02623	0.959948	0.949013
A_12_P176839	1.11676	1.02144	1.15953	1.1646
A_12_P176859	0.762798	0.964456	0.789774	0.769457
A_12_P176860	0.505124	0.4481	0.577891	0.524373
A_12_P176861	0.838883	2.71142	4.02852	0.601657
A_12_P176862	0.854985	0.744677	0.60849	0.513231
A_12_P176863	0.735897	0.723972	0.836269	0.742764
A_12_P176864	1.16103	0.392163	0.396422	0.390878
A_12_P176885	0.868939	1.96143	0.908235	0.981692
A_12_P176924	0.980418	1.04185	0.895516	0.872496
A_12_P176934	1.8763	3.64576	3.93385	4.13933
A_12_P176939	1.84155	0.867107	0.74289	0.734461
A_12_P176940	1.27172	1.04741	1.34618	0.956068
A_12_P176941	1.23656	1.7213	0.867325	0.640554
A_12_P176954	0.962945	1.05158	0.799812	0.756164
A_12_P176955	1.28211	0.359555	0.418162	0.427301
A_12_P176959	0.734552	1.17497	0.680441	0.813123
A_12_P176960	2.20621	1.61649	1.03939	1.18913
A_12_P176974	0.907973	0.94898	1.18377	1.80891
A_12_P176975	1.71763	2.81189	2.04614	2.62223
A_12_P177159	1.81848	1.04014	1.20286	1.04354
A_12_P177199	1.45673	0.888894	0.567565	0.59724
A_12_P177339	1.51138	0.729338	0.8172	0.846589
A_12_P177340	0.679738	1.33242	1.44717	0.680162
A_12_P177354	1.20209	1.02706	0.999372	1.14375
A_12_P177355	1.01421	1.02562	0.990334	0.994978
A_12_P177356	0.993378	1.01471	1.02598	1.16873
A_12_P177357	0.935931	1.10866	0.855376	0.81887
A_12_P177358	0.951014	1.08947	0.942953	1.09608
A_12_P177454	0.97735	2.82794	1.45522	2.08818
A_12_P177455	0.900461	2.61477	1.13229	1.83863
A_12_P177456	0.64919	2.58817	1.36187	1.12822
A_12_P177457	0.676339	2.5047	0.891137	0.829933
A_12_P177458	1.06106	2.1806	1.14865	1.16719
A_12_P177539	1.29155	0.40445	1.14277	0.63757
A_12_P177571	1.94692	8.30473	7.47843	7.7485
A_12_P177572	1.9734	7.60267	6.85481	7.15251
A_12_P177573	1.99206	7.17915	6.37777	6.65783
A_12_P177589	1.373	1.68969	1.50361	1.57227
A_12_P177599	0.685648	0.702191	1.28889	0.970562
A_12_P177621	1.00631	1.0377	0.996596	1.00116
A_12_P177622	1.06888	1.42532	0.933184	0.682709
A_12_P177623	1.0669	1.19527	2.42418	1.9145
A_12_P177639	0.609136	0.539282	0.415955	0.403373
A_12_P177640	0.730368	1.25388	1.13041	1.53252
A_12_P177654	0.706738	1.6852	2.23581	2.35911
A_12_P177655	0.909946	1.95711	1.61851	1.62543
A_12_P177656	0.865025	1.78599	3.44056	2.67747
A_12_P177657	0.941145	1.27687	1.959	2.03752
A_12_P177658	0.654225	1.67432	1.57227	1.80286
A_12_P177784	1.00867	0.994163	0.996758	1.0446
A_12_P177785	1.00944	0.987079	0.987335	0.99663
A_12_P177786	0.975395	1.09372	0.966584	0.865899
A_12_P177787	1.01148	1.01391	0.974709	0.976623
A_12_P177788	0.936712	1.0859	0.933594	0.843836
A_12_P177792	0.429128	0.794457	0.332485	0.322367
A_12_P177793	0.682745	0.422624	0.377973	0.331711
A_12_P177854	0.567791	0.612106	0.285386	1.22242
A_12_P177869	1.14989	1.25439	1.4685	1.2479
A_12_P177870	1.00327	1.02779	1.02087	0.975725
A_12_P177896	1.4757	3.23071	2.89751	3.144
A_12_P177900	0.718055	1.3558	1.49064	1.51745
A_12_P177939	1.01963	1.42865	0.994693	0.96601
A_12_P177940	1.1908	0.509281	0.603952	0.586783
A_12_P177974	1.61779	4.82602	5.67269	5.46338
A_12_P178024	0.9944	1.04986	1.05545	1.19602
A_12_P178064	1.35171	3.50502	3.69446	3.63481
A_12_P178304	0.993991	1.02187	1.02755	0.982175
A_12_P178305	0.986998	0.979362	0.932411	1.63698
A_12_P178306	0.931454	1.09133	0.841702	1.45771
A_12_P178307	0.98045	1.0269	1.01879	0.973431
A_12_P178308	0.793933	1.06157	0.802174	0.717997
A_12_P178314	1.98871	2.1807	1.21054	0.993782
A_12_P178319	1.30896	1.64751	1.8425	2.1199
A_12_P178396	0.93228	0.902207	1.09624	0.913886
A_12_P178449	1.55223	2.01468	1.25914	1.37248
A_12_P178450	1.75904	2.30896	1.55547	1.81825
A_12_P178451	1.80983	2.43576	1.55168	1.81301
A_12_P178464	1.14925	1.0031	1.21954	1.12818
A_12_P178465	0.455898	0.799225	0.321051	0.527986
A_12_P178466	1.01743	0.334873	0.373437	0.402615
A_12_P178467	1.98658	0.852178	1.37118	1.03899
A_12_P178468	1.02752	1.7044	0.955392	0.90691
A_12_P178504	1.7704	3.55798	2.63603	3.26464
A_12_P178560	1.00658	1.13889	2.38601	1.53411
A_12_P178574	1.14964	1.02628	0.961305	0.950305
A_12_P178575	0.868345	2.40047	1.29939	1.15952
A_12_P178594	1.3201	0.482239	0.464367	0.447884
A_12_P178609	2.95972	2.37469	2.00615	1.83395
A_12_P178709	1.00926	1.04441	0.977861	0.969442
A_12_P178710	0.99307	2.02014	1.14918	1.08111
A_12_P178794	1.30177	2.8763	2.80246	2.89774
A_12_P178849	0.634096	0.633127	0.567826	0.357179
A_12_P178894	0.81059	0.810964	0.990677	0.776494
A_12_P178895	1.02262	0.971422	0.996914	0.958702
A_12_P178929	0.749125	0.688637	0.296372	0.434776
A_12_P178974	0.89546	0.776124	0.428806	0.531612
A_12_P178975	0.793858	0.700114	0.475029	0.521076
A_12_P178976	0.814413	0.728189	0.38263	0.455882
A_12_P178977	0.914627	0.793649	0.471334	0.530562
A_12_P178978	0.903298	0.807129	0.476472	0.546939
A_12_P179074	0.800033	1.75387	1.87724	1.74935
A_12_P179075	1.63546	2.74895	0.266171	2.15127
A_12_P179089	1.19354	1.03666	1.22987	1.1763
A_12_P179115	0.992831	4.69763	4.06142	4.50573
A_12_P179169	1.09319	1.103	0.920755	1.01463
A_12_P179369	1.49473	1.65879	5.25852	3.4902
A_12_P179399	0.706651	0.119778	0.259086	0.136959
A_12_P179424	1.6674	5.85996	1.48922	6.1392
A_12_P179425	1.05161	13.3192	1.15873	5.84359
A_12_P179426	1.53991	6.18856	1.44554	5.8124
A_12_P179427	1.43304	6.1445	1.6056	5.49443
A_12_P179428	1.04007	6.11234	1.27536	6.20395
A_12_P179434	1.00102	1.00331	1.01791	0.995204
A_12_P179435	1.20367	1.46861	1.47395	1.40757
A_12_P179474	0.970228	1.11044	0.922132	0.894473
A_12_P179529	1.26066	1.04766	0.975739	1.03926
A_12_P179530	2.37892	1.45322	1.2569	1.31814
A_12_P179531	0.988694	3.34209	1.53587	1.19001
A_12_P179532	1.06937	1.08142	0.938012	0.91117
A_12_P179533	1.015	1.02016	0.990195	0.99735
A_12_P179564	1.55402	3.2283	2.88693	2.94694
A_12_P179581	4.90695	1.26694	1.408	1.59741
A_12_P179629	0.77536	1.48303	7.91956	2.68575
A_12_P179630	1.01045	0.968004	3.86681	0.976673
A_12_P179631	1.00952	0.98442	2.6687	1.22461
A_12_P179634	1.42635	3.06848	1.69353	1.90869
A_12_P179635	1.46378	3.62944	2.23493	2.45666
A_12_P179636	1.73614	3.8584	2.87846	3.01853
A_12_P179654	0.976336	1.35143	1.21171	1.84893
A_12_P179655	1.30881	3.65531	1.99217	1.58927
A_12_P179656	1.04756	2.45966	1.90304	2.01718
A_12_P179659	0.99559	0.748823	0.442405	0.535196
A_12_P179660	0.928098	0.708097	0.460496	0.477765
A_12_P179661	0.768845	1.77266	0.224712	0.374908
A_12_P179664	1.27348	1.7097	1.12804	1.03816
A_12_P179665	1.09881	1.87165	1.00674	1.35262
A_12_P179679	0.693638	5.96904	4.21488	2.18857
A_12_P179680	1.00565	1.01958	1.20456	1.00345
A_12_P179681	0.705327	1.58005	2.90184	1.75493
A_12_P179739	0.966712	1.505	1.13378	1.33461
A_12_P179744	1.35493	1.72989	2.16716	2.35516
A_12_P179745	1.31243	2.36226	1.13035	1.35917
A_12_P179749	0.689274	2.95794	3.63671	1.44615
A_12_P179750	1.66564	5.4102	3.59638	4.16143
A_12_P179751	1.37487	4.27181	3.40239	3.75796
A_12_P179794	1.20305	3.3281	1.79753	3.22734
A_12_P179819	1.48612	2.45848	2.14212	1.98494
A_12_P179820	1.37929	2.60426	1.04515	0.998975
A_12_P179821	1.11581	2.55479	1.33316	1.66046
A_12_P179822	0.981387	1.88875	0.794538	1.23293
A_12_P179834	1.09845	1.01959	2.07017	3.57586
A_12_P179835	0.759916	0.893545	0.629212	1.24548
A_12_P179839	0.894658	1.1103	0.882321	1.0359
A_12_P179840	0.577348	1.12785	0.596814	0.576386
A_12_P179854	1.15869	0.21965	0.199961	0.195889
A_12_P179855	0.971802	1.08513	0.647527	0.66688
A_12_P179856	2.11909	0.889861	1.04161	1.10456
A_12_P179859	1.37877	3.006	3.43659	3.79582
A_12_P179860	0.610424	1.55106	1.18181	1.21207
A_12_P179869	1.41762	1.46549	2.56813	4.2159
A_12_P179870	1.30602	2.6111	0.720742	1.32246
A_12_P179874	1.05943	0.998905	0.850306	0.72688
A_12_P179875	0.40718	0.379483	0.314649	0.390511
A_12_P179884	0.950851	4.97961	3.6	3.54044
A_12_P179885	1.26145	2.43585	2.53962	2.33991
A_12_P179886	0.8526	5.75698	7.86124	4.54807
A_12_P179894	1.01013	1.03635	0.971676	0.960633
A_12_P179895	1.39719	0.821538	0.910641	0.960682
A_12_P179899	1.7517	2.22963	1.30908	1.49446
A_12_P179900	1.93585	1.99095	1.57829	1.73279
A_12_P179904	1.23306	5.93396	5.59517	6.17131
A_12_P179905	1.64349	7.18625	4.9357	5.73698
A_12_P179909	1.07533	1.01749	0.994919	1.13535
A_12_P179910	1.54029	0.998051	2.58518	2.65928
A_12_P179919	1.16153	2.19663	2.16487	2.33414
A_12_P179920	1.30394	3.04643	1.88725	2.22582
A_12_P179924	0.951415	5.07869	4.84093	5.45169
A_12_P179925	1.52777	8.49255	6.02148	6.70568
A_12_P179926	1.30886	7.19168	6.26826	7.43117
A_12_P180109	1.27226	2.23369	3.43932	2.72992
A_12_P180364	0.475949	1.92658	0.876318	0.916864
A_12_P180365	0.856462	1.04735	0.496298	0.695524
A_12_P180366	1.3559	2.71908	0.879887	1.62656
A_12_P180367	1.25725	2.53846	1.03671	1.14267
A_12_P180368	1.44352	3.26198	1.38007	1.66837
A_12_P180369	0.990766	1.03066	1.01879	0.969278
A_12_P180370	0.161031	0.300739	0.284572	0.412674
A_12_P180371	1.21456	0.703814	1.3969	1.31673
A_12_P180389	0.917721	0.527143	0.304826	0.352523
A_12_P180394	1.35739	1.73455	1.27242	1.41672
A_12_P180395	1.39961	1.40995	1.06048	1.17709
A_12_P180396	1.52781	1.75167	1.21898	1.20715
A_12_P180401	0.558692	1.1636	0.598596	0.52329
A_12_P180409	0.48096	0.592615	0.2197	0.212463
A_12_P180410	0.840558	0.475356	0.4752	0.561849
A_12_P180411	1.97171	1.46246	1.28174	1.34029
A_12_P180412	2.68007	1.51871	1.00064	1.4449
A_12_P180419	1.34359	1.06812	1.71834	1.23432
A_12_P180424	0.930537	1.08726	0.923488	0.824651
A_12_P180425	1.00656	1.0235	1.02315	0.982806
A_12_P180429	0.789392	0.413501	0.409314	0.461372
A_12_P180430	1.38727	0.517756	0.497975	0.544294
A_12_P180431	1.58476	0.403005	0.457342	0.36813
A_12_P180432	1.19003	0.288443	0.260155	0.257362
A_12_P180433	1.00237	0.292331	0.267353	0.275259
A_12_P180469	2.00312	1.71154	1.85009	0.962599
A_12_P180474	0.997988	1.03113	2.73369	0.995435
A_12_P180475	0.913813	1.0468	0.895067	0.868337
A_12_P180494	1.23309	3.73918	3.02024	2.99496
A_12_P180495	0.985651	2.54518	2.64156	2.43382
A_12_P180496	1.19926	3.04596	2.34112	2.44224
A_12_P180497	1.06254	3.00535	2.2465	2.38495
A_12_P180498	1.22033	2.92991	2.1031	2.40413
A_12_P180499	1.47871	3.91085	3.35356	3.49214
A_12_P180509	1.58645	0.699452	2.64867	2.57972
A_12_P180510	1.21037	0.726534	1.51472	1.75351
A_12_P180511	2.17954	0.98146	1.51168	1.66577
A_12_P180512	2.32165	1.79546	2.54971	2.85714
A_12_P180513	1.26346	1.2269	1.1799	4.13104
A_12_P180519	1.14853	2.30936	2.04165	2.15539
A_12_P180520	1.70677	2.372	2.12154	1.2574
A_12_P180529	1.09229	1.91123	1.66689	1.14204
A_12_P180530	1.06728	1.05702	1.01957	0.82633
A_12_P180531	0.544641	0.560064	0.527058	0.522115
A_12_P180532	0.682131	0.615116	0.903494	0.684778
A_12_P180533	1.62984	1.10384	0.935135	0.912975
A_12_P180534	1.0467	1.43134	0.610171	0.843216
A_12_P180535	0.9172	1.04113	0.439374	0.668319
[truncated: 22,907 more rows]
