# Supplementary material for: Recovery from an Acute Infection in C. elegans Requires the GATA Transcription Factor ELT-2
Source: PLoS Genet. 2014 Oct 23;10(10):e1004609. doi: 10.1371/journal.pgen.1004609 (PMC4207467; doi:10.1371/journal.pgen.1004609)
Supplement: Table S2 — Genes altered more than 2-fold (p<0.05) upon recovery using microarray profiling. (XLSX) [file pgen.1004609.s008.xlsx]

## Sheet: 96h Down on Recovery
Column ID	Fold-Change(96hHT vs. 96hSL)	Fold-Change(96hHT vs. 96hSL) (Description)
A_12_P149285	-2.14478	96hHT down vs 96hSL
A_12_P170165	-2.09495	96hHT down vs 96hSL
A_12_P179424	-4.12243	96hHT down vs 96hSL
A_12_P179426	-4.02092	96hHT down vs 96hSL
A_12_P179427	-3.42204	96hHT down vs 96hSL
A_12_P179428	-4.86448	96hHT down vs 96hSL
B0281.1	-3.43646	96hHT down vs 96hSL
B0331.2	-3.37613	96hHT down vs 96hSL
C02B10.6	-2.4156	96hHT down vs 96hSL
C08B6.14	-2.62505	96hHT down vs 96hSL
C12D5.9	-2.98727	96hHT down vs 96hSL
C17H1.11	-2.17035	96hHT down vs 96hSL
C17H1.4	-3.47142	96hHT down vs 96hSL
C17H12.8	-2.49227	96hHT down vs 96hSL
C23G10.11	-2.63042	96hHT down vs 96hSL
C27D9.2	-4.9979	96hHT down vs 96hSL
C30G12.2	-3.03662	96hHT down vs 96hSL
C32H11.3	-2.69379	96hHT down vs 96hSL
C32H11.4	-3.3202	96hHT down vs 96hSL
C34B4.7	-2.37288	96hHT down vs 96hSL
C41G6.13	-24.4244	96hHT down vs 96hSL
C53A5.11	-3.99335	96hHT down vs 96hSL
EC030707	-2.17611	96hHT down vs 96hSL
F09A5.1	-2.10169	96hHT down vs 96hSL
F09C6.11	-2.02794	96hHT down vs 96hSL
F09C6.12	-2.81003	96hHT down vs 96hSL
F09C6.13	-4.74563	96hHT down vs 96hSL
F11E6.11	-2.1603	96hHT down vs 96hSL
F13E9.15	-2.01328	96hHT down vs 96hSL
F16H11.2	-5.50827	96hHT down vs 96hSL
F26A1.7	-2.11723	96hHT down vs 96hSL
F26F2.1	-3.40968	96hHT down vs 96hSL
F26F2.3	-2.96195	96hHT down vs 96hSL
F26F2.4	-5.05061	96hHT down vs 96hSL
F26F2.9	-8.46369	96hHT down vs 96hSL
F28H7.6	-2.34707	96hHT down vs 96hSL
F36D3.8	-2.06215	96hHT down vs 96hSL
F38A1.9	-2.71135	96hHT down vs 96hSL
F39G3.4	-2.78866	96hHT down vs 96hSL
F39H12.2	-2.82947	96hHT down vs 96hSL
F46A8.1	-2.03603	96hHT down vs 96hSL
F49A5.4	-2.05477	96hHT down vs 96hSL
F49E12.2	-2.16767	96hHT down vs 96hSL
F55G11.5	-3.85747	96hHT down vs 96hSL
K02A6.1	-4.99393	96hHT down vs 96hSL
K02E11.7	-2.01221	96hHT down vs 96hSL
K02E2.7	-2.75085	96hHT down vs 96hSL
K06H6.3	-2.60864	96hHT down vs 96hSL
K07H8.7	-2.77493	96hHT down vs 96hSL
K08D10.10	-2.5339	96hHT down vs 96hSL
K08D10.9	-2.02414	96hHT down vs 96hSL
K08F4.5	-2.12886	96hHT down vs 96hSL
K09F5.4	-4.16024	96hHT down vs 96hSL
K12B6.4	-2.25475	96hHT down vs 96hSL
M01H9.1	-4.52473	96hHT down vs 96hSL
NP949316	-2.13967	96hHT down vs 96hSL
R07C12.1	-3.30679	96hHT down vs 96hSL
R07C12.4	-2.07294	96hHT down vs 96hSL
R13H4.3	-2.00075	96hHT down vs 96hSL
R148.7	-2.24195	96hHT down vs 96hSL
T02H6.8	-2.02079	96hHT down vs 96hSL
T05E12.6	-2.26757	96hHT down vs 96hSL
T10C6.15	-2.10269	96hHT down vs 96hSL
T16A1.2	-6.15414	96hHT down vs 96hSL
T19H5.6	-2.66233	96hHT down vs 96hSL
T20B6.1	-2.2215	96hHT down vs 96hSL
T22H2.2	-3.2203	96hHT down vs 96hSL
T23F4.3	-3.05219	96hHT down vs 96hSL
T24B8.5	-2.16502	96hHT down vs 96hSL
TC188976	-2.39354	96hHT down vs 96hSL
TC206461	-2.56777	96hHT down vs 96hSL
W03D2.7	-4.21066	96hHT down vs 96hSL
Y102A5C.8	-2.07047	96hHT down vs 96hSL
Y105C5B.3	-2.59697	96hHT down vs 96hSL
Y113G7C.1	-3.64933	96hHT down vs 96hSL
Y40H7A.2	-12.2834	96hHT down vs 96hSL
Y46H3A.5	-3.36964	96hHT down vs 96hSL
Y57E12B.4	-4.07514	96hHT down vs 96hSL
Y57G11C.41	-3.03246	96hHT down vs 96hSL
Y68A4A.12	-2.18712	96hHT down vs 96hSL
Y69H2.2	-2.38448	96hHT down vs 96hSL
Y71F9AM.8	-14.421	96hHT down vs 96hSL
ZC373.3	-2.59849	96hHT down vs 96hSL
ZC581.7	-2.03322	96hHT down vs 96hSL
ZK1010.5	-2.39721	96hHT down vs 96hSL
aat-7	-3.45761	96hHT down vs 96hSL
acdh-1	-5.49437	96hHT down vs 96hSL
amt-4	-2.01148	96hHT down vs 96hSL
clec-10	-3.89198	96hHT down vs 96hSL
clec-165	-2.53675	96hHT down vs 96hSL
clec-166	-2.41031	96hHT down vs 96hSL
clec-218	-4.53972	96hHT down vs 96hSL
clec-25	-3.36108	96hHT down vs 96hSL
clec-26	-2.16143	96hHT down vs 96hSL
clec-27	-3.39887	96hHT down vs 96hSL
clec-28	-4.32569	96hHT down vs 96hSL
clec-31	-3.38188	96hHT down vs 96hSL
clec-43	-2.87905	96hHT down vs 96hSL
clec-5	-2.74073	96hHT down vs 96hSL
cpr-1	-2.58774	96hHT down vs 96hSL
cpt-5	-2.2432	96hHT down vs 96hSL
cyp-34A2	-2.05529	96hHT down vs 96hSL
dod-24	-2.39925	96hHT down vs 96hSL
fbxa-104	-4.30033	96hHT down vs 96hSL
fbxb-86	-2.79347	96hHT down vs 96hSL
fbxc-26	-2.0361	96hHT down vs 96hSL
fpn-1.2	-2.4973	96hHT down vs 96hSL
gcy-36	-2.04606	96hHT down vs 96hSL
grd-9	-3.18348	96hHT down vs 96hSL
grl-11	-4.42217	96hHT down vs 96hSL
ilys-2	-2.20183	96hHT down vs 96hSL
ilys-3	-4.53478	96hHT down vs 96hSL
ilys-5	-2.4578	96hHT down vs 96hSL
ins-8	-35.6493	96hHT down vs 96hSL
lys-3	-2.03225	96hHT down vs 96hSL
lys-6	-2.29445	96hHT down vs 96hSL
lys-9	-4.62852	96hHT down vs 96hSL
math-49	-7.48527	96hHT down vs 96hSL
nhr-265	-2.0781	96hHT down vs 96hSL
oac-20	-2.53657	96hHT down vs 96hSL
oac-5	-9.53964	96hHT down vs 96hSL
opt-2	-2.06708	96hHT down vs 96hSL
otpl-6	-3.90512	96hHT down vs 96hSL
scl-19	-4.35849	96hHT down vs 96hSL
scl-2	-3.69453	96hHT down vs 96hSL
scl-3	-2.0405	96hHT down vs 96hSL
smf-2	-2.65032	96hHT down vs 96hSL
srg-13	-2.0508	96hHT down vs 96hSL
srh-2	-2.51639	96hHT down vs 96hSL
srh-68	-5.7627	96hHT down vs 96hSL
srj-5	-2.72479	96hHT down vs 96hSL
srv-24	-2.00124	96hHT down vs 96hSL
srx-125	-2.17735	96hHT down vs 96hSL
tsp-4	-2.69846	96hHT down vs 96hSL
ttr-28	-2.84897	96hHT down vs 96hSL
twk-26	-2.47376	96hHT down vs 96hSL

## Sheet: 96h Up on Recovery
Column ID	Fold-Change(96hHT vs. 96hSL)	Fold-Change(96hHT vs. 96hSL) (Description)
A_12_P160908	2.12313	96hHT up vs 96hSL
A_12_P168731	2.11601	96hHT up vs 96hSL
A_12_P169376	4.00106	96hHT up vs 96hSL
A_12_P170677	2.33505	96hHT up vs 96hSL
A_12_P170678	2.33866	96hHT up vs 96hSL
A_12_P170680	2.40832	96hHT up vs 96hSL
A_12_P177340	2.12768	96hHT up vs 96hSL
A_12_P179630	3.95916	96hHT up vs 96hSL
A_12_P179631	2.17924	96hHT up vs 96hSL
B0310.1	2.0395	96hHT up vs 96hSL
C02D5.3a	2.27932	96hHT up vs 96hSL
C02D5.3c	2.15793	96hHT up vs 96hSL
C05D11.6 [nas-4]	2.36416	96hHT up vs 96hSL
C08F8.6	3.36523	96hHT up vs 96hSL
C15C8.3	3.62158	96hHT up vs 96hSL
C38885	2.50477	96hHT up vs 96hSL
C40H1.8	3.06868	96hHT up vs 96hSL
C47E8.6	2.54091	96hHT up vs 96hSL
C49G7.12	2.07502	96hHT up vs 96hSL
C54C8.5	2.728	96hHT up vs 96hSL
D1022.3	2.73497	96hHT up vs 96hSL
E03H4.3	2.97991	96hHT up vs 96hSL
E03H4.8	2.72878	96hHT up vs 96hSL
F08H9.4	2.28904	96hHT up vs 96hSL
F11A5.11	4.25672	96hHT up vs 96hSL
F15E11.2	2.09569	96hHT up vs 96hSL
F20C5.5	2.25351	96hHT up vs 96hSL
F22G12.6	6.2749	96hHT up vs 96hSL
F36H1.5 [hrg-4]	2.05015	96hHT up vs 96hSL
F44G3.2	5.5963	96hHT up vs 96hSL
F48C5.2	2.46411	96hHT up vs 96hSL
F53F4.1	2.9287	96hHT up vs 96hSL
F56F3.4	2.57819	96hHT up vs 96hSL
F56H11.6	2.15614	96hHT up vs 96hSL
F58A6.2	2.09083	96hHT up vs 96hSL
F58B4.2	2.84707	96hHT up vs 96hSL
F58B4.4	2.41633	96hHT up vs 96hSL
F59A1.2	2.53694	96hHT up vs 96hSL
H23L24.2	2.21219	96hHT up vs 96hSL
K02A2.1	3.5063	96hHT up vs 96hSL
K06A1.2	2.7023	96hHT up vs 96hSL
K08F8.7	4.47584	96hHT up vs 96hSL
K12D9.1	2.27548	96hHT up vs 96hSL
M01H9.2	2.45969	96hHT up vs 96hSL
NP009713	4.26837	96hHT up vs 96hSL
NP182587	3.14835	96hHT up vs 96hSL
R07B1.5	3.60369	96hHT up vs 96hSL
R07B1.6	2.42996	96hHT up vs 96hSL
R07D5.2	2.37902	96hHT up vs 96hSL
R08E5.4	2.93231	96hHT up vs 96hSL
R09D1.9	5.3819	96hHT up vs 96hSL
T01D3.3	2.04247	96hHT up vs 96hSL
T02B11.4	2.26879	96hHT up vs 96hSL
T04B2.10	3.55118	96hHT up vs 96hSL
T05F1.7	3.22742	96hHT up vs 96hSL
T06D4.2	2.07439	96hHT up vs 96hSL
T07C12.8	3.09517	96hHT up vs 96hSL
T07C5.3	2.354	96hHT up vs 96hSL
T12D8.5	2.06154	96hHT up vs 96hSL
T16G1.5	4.1679	96hHT up vs 96hSL
T16G1.6	11.9035	96hHT up vs 96hSL
T20H9.6	2.56534	96hHT up vs 96hSL
T21D12.7	2.22105	96hHT up vs 96hSL
T23F4.5	6.01995	96hHT up vs 96hSL
TC203732	2.11882	96hHT up vs 96hSL
TC208574	2.27488	96hHT up vs 96hSL
UDP-glucuronosyltransferase	3.12235	96hHT up vs 96hSL
W04G3.1	2.2105	96hHT up vs 96hSL
W04G5.9	6.68081	96hHT up vs 96hSL
Y11D7A.17	2.85909	96hHT up vs 96hSL
Y32H12A.1	2.49669	96hHT up vs 96hSL
Y38F1A.11	8.2255	96hHT up vs 96hSL
Y39B6A.21	2.62221	96hHT up vs 96hSL
Y39B6A.41	2.84894	96hHT up vs 96hSL
Y39H10A.1	2.61877	96hHT up vs 96hSL
Y45G12C.4	2.10907	96hHT up vs 96hSL
Y46G5A.36	2.04953	96hHT up vs 96hSL
Y50E8A.10	2.17088	96hHT up vs 96hSL
Y54B9A.1	2.22251	96hHT up vs 96hSL
Y60A3A.27	2.41699	96hHT up vs 96hSL
Y67A10A.2	5.8788	96hHT up vs 96hSL
Y71F9B.14	2.63466	96hHT up vs 96hSL
ZC196.2	5.19469	96hHT up vs 96hSL
ZC47.10	2.00553	96hHT up vs 96hSL
ZC47.11	2.16351	96hHT up vs 96hSL
ZC47.12	2.51257	96hHT up vs 96hSL
ZK328.8	2.23588	96hHT up vs 96hSL
ZK945.8	2.69394	96hHT up vs 96hSL
cdr-1	4.51902	96hHT up vs 96hSL
cdr-2	2.09533	96hHT up vs 96hSL
cdr-4	2.14982	96hHT up vs 96hSL
ceh-5	3.82944	96hHT up vs 96hSL
cfi-1	2.53613	96hHT up vs 96hSL
clec-169	2.24783	96hHT up vs 96hSL
clec-258	2.31042	96hHT up vs 96hSL
cutl-28	2.35844	96hHT up vs 96hSL
cyp-13A11	4.54776	96hHT up vs 96hSL
cyp-13A12	4.54611	96hHT up vs 96hSL
cyp-13A6	91.9414	96hHT up vs 96hSL
cyp-33B1	13.8884	96hHT up vs 96hSL
cyp-33C8	2.0208	96hHT up vs 96hSL
daf-10	2.50322	96hHT up vs 96hSL
far-3	2.41041	96hHT up vs 96hSL
fbxa-154	2.28072	96hHT up vs 96hSL
fbxa-220	2.54003	96hHT up vs 96hSL
fbxa-50	2.01671	96hHT up vs 96hSL
fbxa-74	2.01446	96hHT up vs 96hSL
fmo-2	2.17866	96hHT up vs 96hSL
gcy-2	2.36841	96hHT up vs 96hSL
gst-32	2.12239	96hHT up vs 96hSL
gsto-1	2.69243	96hHT up vs 96hSL
haf-7	2.0607	96hHT up vs 96hSL
kin-15	2.08482	96hHT up vs 96hSL
lbp-8	2.81838	96hHT up vs 96hSL
lgc-42	2.96306	96hHT up vs 96hSL
mgl-3	2.57155	96hHT up vs 96hSL
numr-2	2.36897	96hHT up vs 96hSL
oac-23	2.30914	96hHT up vs 96hSL
ocr-1	2.1157	96hHT up vs 96hSL
pgp-1	4.76435	96hHT up vs 96hSL
sodh-2	2.26311	96hHT up vs 96hSL
srd-11	2.87758	96hHT up vs 96hSL
srd-69	2.33104	96hHT up vs 96hSL
srg-53	2.09043	96hHT up vs 96hSL
sri-16	2.38278	96hHT up vs 96hSL
sru-8	2.29703	96hHT up vs 96hSL
str-7	3.24487	96hHT up vs 96hSL
twk-32	2.93612	96hHT up vs 96hSL
ugt-16	3.5003	96hHT up vs 96hSL
ugt-18	2.23359	96hHT up vs 96hSL
ugt-32	2.04183	96hHT up vs 96hSL
ugt-57	2.27999	96hHT up vs 96hSL
ugt-61	3.12148	96hHT up vs 96hSL
ugt-62	2.39117	96hHT up vs 96hSL
ugt-8	2.18844	96hHT up vs 96hSL

## Sheet: 120h Down on Recovery
Column ID	Fold-Change(120hHT vs. 120hSL)	Fold-Change(120hHT vs. 120hSL) (Description)
A_12_P136243	-2.1795	120hHT down vs 120hSL
A_12_P158985	-2.78065	120hHT down vs 120hSL
A_12_P170134	-4.3339	120hHT down vs 120hSL
A_12_P181081	-3.63157	120hHT down vs 120hSL
B0331.2	-2.33849	120hHT down vs 120hSL
B0395.2	-3.46747	120hHT down vs 120hSL
BJ150763	-3.20199	120hHT down vs 120hSL
C04E12.10	-3.00926	120hHT down vs 120hSL
C05B5.1	-3.52487	120hHT down vs 120hSL
C27D9.2	-2.32542	120hHT down vs 120hSL
C27F2.6	-2.50822	120hHT down vs 120hSL
C32H11.3	-2.11974	120hHT down vs 120hSL
C32H11.4	-2.37927	120hHT down vs 120hSL
C33G8.3	-2.1296	120hHT down vs 120hSL
C44C3.10	-3.53225	120hHT down vs 120hSL
F11A5.4	-2.30859	120hHT down vs 120hSL
F28C10.1	-2.30466	120hHT down vs 120hSL
F28C12.8	-2.25639	120hHT down vs 120hSL
F35E2.10	-2.14874	120hHT down vs 120hSL
F55C5.6	-2.06794	120hHT down vs 120hSL
F55G11.2	-2.1356	120hHT down vs 120hSL
F59D6.4	-5.95069	120hHT down vs 120hSL
H12D21.11	-2.31509	120hHT down vs 120hSL
H39E23.3	-2.5351	120hHT down vs 120hSL
K06H6.3	-2.06919	120hHT down vs 120hSL
K10F12.6	-2.30702	120hHT down vs 120hSL
K12D9.8	-2.34013	120hHT down vs 120hSL
M01H9.1	-2.02443	120hHT down vs 120hSL
R07A4.4	-2.30465	120hHT down vs 120hSL
R10E8.5	-3.29689	120hHT down vs 120hSL
T09B9.5	-6.55465	120hHT down vs 120hSL
T22E5.2	-2.47732	120hHT down vs 120hSL
T23F4.3	-2.9805	120hHT down vs 120hSL
T24D5.5	-2.19705	120hHT down vs 120hSL
TC207118	-2.08538	120hHT down vs 120hSL
W01C8.1	-2.79104	120hHT down vs 120hSL
Y116A8A.1	-2.38792	120hHT down vs 120hSL
Y19D10B.1	-2.80049	120hHT down vs 120hSL
Y38C1AB.6	-4.06483	120hHT down vs 120hSL
Y51A2B.4	-2.00068	120hHT down vs 120hSL
Y7A9C.10	-14.355	120hHT down vs 120hSL
ZK643.7	-4.72859	120hHT down vs 120hSL
ZK697.3	-2.26733	120hHT down vs 120hSL
acdh-1	-3.17712	120hHT down vs 120hSL
clec-166	-2.69679	120hHT down vs 120hSL
clec-218	-2.18862	120hHT down vs 120hSL
clec-229	-2.06863	120hHT down vs 120hSL
clec-27	-2.25631	120hHT down vs 120hSL
clec-28	-3.80532	120hHT down vs 120hSL
clec-43	-2.49746	120hHT down vs 120hSL
grl-5	-2.6621	120hHT down vs 120hSL
ilys-3	-2.08142	120hHT down vs 120hSL
ilys-5	-2.44708	120hHT down vs 120hSL
oac-53	-2.81823	120hHT down vs 120hSL
scl-10	-2.61217	120hHT down vs 120hSL
spp-19	-3.26527	120hHT down vs 120hSL
srg-47	-3.25887	120hHT down vs 120hSL
srg-51	-3.50226	120hHT down vs 120hSL
srn-1	-2.34477	120hHT down vs 120hSL
srx-29	-2.17293	120hHT down vs 120hSL
srx-4	-4.06491	120hHT down vs 120hSL
str-1	-3.52566	120hHT down vs 120hSL
str-230	-2.08261	120hHT down vs 120hSL

## Sheet: 120h Up on Recovery
Column ID	Fold-Change(120hHT vs. 120hSL)	Fold-Change(120hHT vs. 120hSL) (Description)
AU212430	2.45762	120hHT up vs 120hSL
AV200360	2.25616	120hHT up vs 120hSL
A_12_P136231	4.16158	120hHT up vs 120hSL
A_12_P150606	2.4648	120hHT up vs 120hSL
A_12_P159325	7.21271	120hHT up vs 120hSL
A_12_P160856	3.04439	120hHT up vs 120hSL
A_12_P164866	3.49441	120hHT up vs 120hSL
A_12_P165683	2.31243	120hHT up vs 120hSL
A_12_P167439	2.45067	120hHT up vs 120hSL
A_12_P168377	2.3405	120hHT up vs 120hSL
A_12_P171358	2.87958	120hHT up vs 120hSL
A_12_P171993	2.71767	120hHT up vs 120hSL
A_12_P176455	6.32071	120hHT up vs 120hSL
C02D5.3c	2.21423	120hHT up vs 120hSL
C15C8.3	2.1635	120hHT up vs 120hSL
C28H8.8	3.20203	120hHT up vs 120hSL
C40H1.8	3.69979	120hHT up vs 120hSL
C45E5.1	2.16508	120hHT up vs 120hSL
C48B4.12	4.44844	120hHT up vs 120hSL
D1022.3	2.25977	120hHT up vs 120hSL
D2062.10	2.02494	120hHT up vs 120hSL
E03A3.1	2.21971	120hHT up vs 120hSL
F32B4.8	4.25152	120hHT up vs 120hSL
F36H1.5 [hrg-4]	2.25093	120hHT up vs 120hSL
F37H8.3	2.81617	120hHT up vs 120hSL
F44G3.12	3.79413	120hHT up vs 120hSL
F44G3.2	4.23505	120hHT up vs 120hSL
F49F1.11	4.90554	120hHT up vs 120hSL
F56D6.13	2.52646	120hHT up vs 120hSL
K02A2.1	2.60976	120hHT up vs 120hSL
K03D3.5	5.69702	120hHT up vs 120hSL
K06C4.1	2.1292	120hHT up vs 120hSL
K08D9.2	4.59176	120hHT up vs 120hSL
M7.9	4.58701	120hHT up vs 120hSL
NP015856	10.9874	120hHT up vs 120hSL
R08E5.4	2.00125	120hHT up vs 120hSL
R10D12.6	2.03432	120hHT up vs 120hSL
R11G11.8	2.29914	120hHT up vs 120hSL
T02B11.4	3.08637	120hHT up vs 120hSL
T05A10.4	2.37393	120hHT up vs 120hSL
T12A7.3	2.26055	120hHT up vs 120hSL
T15D6.9	2.17254	120hHT up vs 120hSL
T16G1.5	4.59911	120hHT up vs 120hSL
T16G1.6	13.8522	120hHT up vs 120hSL
UDP-glucuronosyltransferase	2.4439	120hHT up vs 120hSL
W05H12.3	2.193	120hHT up vs 120hSL
Y105E8A.33	2.99626	120hHT up vs 120hSL
Y39H10A.1	2.3539	120hHT up vs 120hSL
Y47D3A.31	2.83534	120hHT up vs 120hSL
Y73B3B.3	2.40041	120hHT up vs 120hSL
Y73F4A.2	2.12412	120hHT up vs 120hSL
Y74C10AR.2	2.40855	120hHT up vs 120hSL
Y7A9C.12	4.80662	120hHT up vs 120hSL
cdr-1	6.77972	120hHT up vs 120hSL
cdr-2	2.22684	120hHT up vs 120hSL
clec-134	3.14462	120hHT up vs 120hSL
clec-137	6.15762	120hHT up vs 120hSL
clec-143	3.03895	120hHT up vs 120hSL
clec-210	2.05561	120hHT up vs 120hSL
clec-262	2.2634	120hHT up vs 120hSL
clec-57	2.0772	120hHT up vs 120hSL
cyp-13A6	112.192	120hHT up vs 120hSL
cyp-33B1	7.18724	120hHT up vs 120hSL
cyp-34A9	2.21937	120hHT up vs 120hSL
grd-12	2.1734	120hHT up vs 120hSL
gst-32	2.90964	120hHT up vs 120hSL
gst-5	2.22037	120hHT up vs 120hSL
gsto-1	2.06886	120hHT up vs 120hSL
irk-1	2.37501	120hHT up vs 120hSL
lbp-8	3.20507	120hHT up vs 120hSL
nlp-25	2.52764	120hHT up vs 120hSL
oac-32	3.88097	120hHT up vs 120hSL
pgp-1	4.85986	120hHT up vs 120hSL
scl-8	4.548	120hHT up vs 120hSL
spe-29	2.17111	120hHT up vs 120hSL
srd-12	4.68428	120hHT up vs 120hSL
srj-45	2.115	120hHT up vs 120hSL
srw-117	2.96772	120hHT up vs 120hSL
srx-102	19.0334	120hHT up vs 120hSL
srz-18	5.4369	120hHT up vs 120hSL
srz-24	4.30722	120hHT up vs 120hSL
str-47	3.34851	120hHT up vs 120hSL
ugt-16	3.01879	120hHT up vs 120hSL
ugt-18	2.22779	120hHT up vs 120hSL
ugt-32	2.13527	120hHT up vs 120hSL
ugt-61	5.2536	120hHT up vs 120hSL
ugt-62	2.33766	120hHT up vs 120hSL
