# Supplementary material for: Recovery from an Acute Infection in C. elegans Requires the GATA Transcription Factor ELT-2
Source: PLoS Genet. 2014 Oct 23;10(10):e1004609. doi: 10.1371/journal.pgen.1004609 (PMC4207467; doi:10.1371/journal.pgen.1004609)
Supplement: Table S3 — GO enrichment analysis using DAVID bioinformatics database. (XLSX) [file pgen.1004609.s009.xlsx]

## Sheet: down
Gene Ontology (GO) Analysis of Down-regulated Clusters
http://david.abcc.ncifcrf.gov/
96h_Treated_down_126
Cluster	Cluster Description	Enrich. Score	1	2	3	4	5	6	7	8	9	10	11	12
1	C-type lectin	4.58212	clec-10	clec-24	clec-25	clec-26	clec-27	clec-28	clec-31	clec-43	clec-5	clec-165	clec-166	clec-218
2	Lyozyme	3.91831	ilys-2	ilys-3	ilys-5	lys-6
3	Aging	2.61734	acdh-1 /// dod-12	cpr-1 /// gcp-1	dod-22	dod-23	dod-24	pept-1 /// pep-2 /// opt-2
4	SCP-like extracellular	1.48245	scl-2	scl-3	scl-19 /// dct-4
5	Phosphatase activity	0.963037	C02B10.6	C08B6.14	pho-8	T20B6.1	Y105C5B.3	Y113G7C.1
6	Endopeptidase activity	0.265231	C53A5.11	cpr-1 /// gcp-1	cpt-5
7	Riboucleotide binding	0.214327	C02B10.6	T20B6.1	Y113G7C.1	ZC373.3	ZC581.7
8	Cation binding	0.0985043	cyp-34A2	gcy-36	Y105C5B.3
9	Transmembrane	0.0378978	nstp-7	pept-1 /// pep-2 /// opt-2	twk-26 /// twk-3
10	Nucleotide binding	0.0238038	acdh-1 /// dod-12	gcy-36	Y113G7C.1	ZC373.3	ZC581.7
120h_Treated_down_57
Cluster	Cluster Description	Enrich. Score	1	2	3	4	5	6	7	8	9	10	11	12
1	C-type lectin	2.82189	clec-27	clec-28	clec-43	clec-166	clec-218	clec-229
2	Transmembrane	0.629314	glt-4	srg-47	T09B9.5

## Sheet: up
Gene Ontology (GO) Analysis of Up-regulated Clusters
http://david.abcc.ncifcrf.gov/
96h_Treated_up_117
Cluster	Cluster Description	Enrich. Score	1	2	3	4	5	6	7	8	9	10	11	12
1	UGT/Transferase	3.81352	K04A8.10	ugt-8	ugt-16	ugt-18	ugt-32	ugt-57	ugt-61	ugt-62
2	UGT/Lipid modification	2.57997	K04A8.10	ugt-8	ugt-16	ugt-18	ugt-32	ugt-57	ugt-61	ugt-62
3	CHK kinase	2.01965	T16G1.5	T16G1.6	Y45G12C.4
4	GST	1.95525	cdr-1	cdr-2	gst-32	gsto-1	gsto-2
5	Cytochrome P450	1.9184	cyp-13A11	cyp-13A12	cyp-13A6	cyp-33B1	cyp-33C8	fmo-2 /// fmo-12
6	Cell membrane	0.781399	hrg-4	kin-15	lgc-42	mgl-3
7	Endopeptidase activity	0.442842	C15C8.3	cutl-28	F48C5.2	nas-4
8	Glycoprotein	0.406079	hrg-4	kin-15	nas-4	pgp-1 /// cepgpA
9	F-box protein	0.383988	fbxa-50	fbxa-74	fbxa-154	fbxa-220
10	Ion transport	0.34875	hrg-4	lbp-8	lgc-42	ocr-1	pgp-1 /// cepgpA	twk-32 /// twk-10
120h_Treated_up_72
Cluster	Cluster Description	Enrich. Score	1	2	3	4	5	6	7	8	9	10	11	12
1	UGT/Transferase	3.50451	K04A8.10	ugt-16	ugt-18	ugt-32	ugt-61	ugt-62
2	GST	3.2293	cdr-1	cdr-2	gst-32	gst-5	gsto-1	gsto-2
3	C-type lectin	2.41509	clec-57	clec-134	clec-137	clec-143	clec-210	clec-262
4	Cytochrome P450	0.913122	cyp-13A6	cyp-33B1	cyp-34A9
5	Regulation of growth	0.86444	cdr-1	clec-210	cyp-13A6	grd-12	gsto-1	T16G1.6	ugt-62
6	Transmembrane	0.208063	F36H1.5	irk-1	lbp-8	pgp-1 /// cepgpA
