# Supplementary material for: Recovery from an Acute Infection in C. elegans Requires the GATA Transcription Factor ELT-2
Source: PLoS Genet. 2014 Oct 23;10(10):e1004609. doi: 10.1371/journal.pgen.1004609 (PMC4207467; doi:10.1371/journal.pgen.1004609)
Supplement: Table S4 — Genes altered more than 2-fold (p<0.05) upon recovery at both the 96-hour timepoint and the 120-hour timepoint. (XLSX) [file pgen.1004609.s010.xlsx]

## Sheet: down
Genes Down-regulated Upon Recovery at Both 96 and 120 hours
Gene	FC(96hHT vs. 96hSL)	FC(96hHT vs. 96hSL) (Description)	FC(120hHT vs. 120hSL)	FC(120hHT vs. 120hSL) (Description)
acdh-1	-5.49437	96hHT down vs 96hSL	-3.17712	120hHT down vs 120hSL
C27D9.2	-4.9979	96hHT down vs 96hSL	-2.32542	120hHT down vs 120hSL
C32H11.3	-2.69379	96hHT down vs 96hSL	-2.11973	120hHT down vs 120hSL
C32H11.4	-3.3202	96hHT down vs 96hSL	-2.37926	120hHT down vs 120hSL
clec-166	-2.41031	96hHT down vs 96hSL	-2.69679	120hHT down vs 120hSL
clec-218	-4.53972	96hHT down vs 96hSL	-2.18863	120hHT down vs 120hSL
clec-27	-3.39887	96hHT down vs 96hSL	-2.25632	120hHT down vs 120hSL
clec-28	-4.32569	96hHT down vs 96hSL	-3.80533	120hHT down vs 120hSL
clec-43	-2.87905	96hHT down vs 96hSL	-2.49745	120hHT down vs 120hSL
ilys-3	-4.53478	96hHT down vs 96hSL	-2.08147	120hHT down vs 120hSL
ilys-5	-2.4578	96hHT down vs 96hSL	-2.44714	120hHT down vs 120hSL
nstp-4	-2.60864	96hHT down vs 96hSL	-2.06918	120hHT down vs 120hSL
pitr-4	-3.37613	96hHT down vs 96hSL	-2.33849	120hHT down vs 120hSL
T23F4.3	-3.05219	96hHT down vs 96hSL	-2.98049	120hHT down vs 120hSL
trx-3	-4.52473	96hHT down vs 96hSL	-2.02443	120hHT down vs 120hSL

## Sheet: up
Genes Up-regulated Upon Recovery at Both 96 and 120 hours
Gene	FC(96hHT vs. 96hSL)	FC(96hHT vs. 96hSL) (Description)	FC(120hHT vs. 120hSL)	FC(120hHT vs. 120hSL) (Description)
asp-10	3.62158	96hHT up vs 96hSL	2.16347	120hHT up vs 120hSL
C40H1.8	3.06868	96hHT up vs 96hSL	3.69978	120hHT up vs 120hSL
cdr-1	4.51902	96hHT up vs 96hSL	6.77972	120hHT up vs 120hSL
cdr-2	2.09533	96hHT up vs 96hSL	2.22677	120hHT up vs 120hSL
cyp-13A6	91.9414	96hHT up vs 96hSL	112.19	120hHT up vs 120hSL
cyp-33B1	13.8884	96hHT up vs 96hSL	7.18725	120hHT up vs 120hSL
D1022.3	2.73497	96hHT up vs 96hSL	2.25976	120hHT up vs 120hSL
F44G3.2	5.5963	96hHT up vs 96hSL	4.23502	120hHT up vs 120hSL
gst-32	2.12239	96hHT up vs 96hSL	2.90964	120hHT up vs 120hSL
gsto-1	2.69243	96hHT up vs 96hSL	2.06881	120hHT up vs 120hSL
gsto-2	2.15793	96hHT up vs 96hSL	2.21422	120hHT up vs 120hSL
hrg-4	2.05015	96hHT up vs 96hSL	2.25094	120hHT up vs 120hSL
K02A2.1	3.5063	96hHT up vs 96hSL	2.60975	120hHT up vs 120hSL
K04A8.10	3.12235	96hHT up vs 96hSL	2.44391	120hHT up vs 120hSL
lbp-8	2.81838	96hHT up vs 96hSL	3.20507	120hHT up vs 120hSL
pgp-1	4.76435	96hHT up vs 96hSL	4.85986	120hHT up vs 120hSL
R08E5.4	2.93231	96hHT up vs 96hSL	2.00125	120hHT up vs 120hSL
T02B11.4	2.26879	96hHT up vs 96hSL	3.08636	120hHT up vs 120hSL
T16G1.5	4.1679	96hHT up vs 96hSL	4.59911	120hHT up vs 120hSL
T16G1.6	11.9035	96hHT up vs 96hSL	13.8521	120hHT up vs 120hSL
ugt-16	3.5003	96hHT up vs 96hSL	3.01879	120hHT up vs 120hSL
ugt-18	2.23359	96hHT up vs 96hSL	2.22779	120hHT up vs 120hSL
ugt-32	2.04183	96hHT up vs 96hSL	2.13527	120hHT up vs 120hSL
ugt-61	3.12148	96hHT up vs 96hSL	5.2535	120hHT up vs 120hSL
ugt-62	2.39117	96hHT up vs 96hSL	2.33768	120hHT up vs 120hSL
Y39H10A.1	2.61877	96hHT up vs 96hSL	2.35389	120hHT up vs 120hSL
