# Supplementary material for: Recovery from an Acute Infection in C. elegans Requires the GATA Transcription Factor ELT-2
Source: PLoS Genet. 2014 Oct 23;10(10):e1004609. doi: 10.1371/journal.pgen.1004609 (PMC4207467; doi:10.1371/journal.pgen.1004609)
Supplement: Table S5 — Overlap of recovery gene sets and previously studied gene sets. (XLSX) [file pgen.1004609.s011.xlsx]

## Sheet: 96h_down+up_Overlap
96 hour Down- and Up-regulated (n=243 genes)
http://nemates.org/MA/progs/overlap_stats.html (J. Lund)
Gene Set Description	# Genes in Gene Set	Overlap	R.F.	p<
Cadmium_Cui_reg_283	283	27	8.17982	4.38616e-17
ELT-2_Intestine_Adult_80	80	6	6.43025	0.000346068
PMK-1_reg_134	134	9	5.75843	2.83551e-05
ELT-2_Intestine_L1_L2_60	60	3	4.28683	0.0329643
ELT-2_Intestine_(A+L+E)_Unique_197	197	9	3.9169	0.00052814
DAF-16_Class2_238	238	10	3.60238	0.000506239
DAF-16_Class1+2_483	483	18	3.19515	1.61186e-05
DAF-16_Class1_245	245	8	2.79956	0.00827028
SKN-1_reg_295	295	9	2.61569	0.00801768
ELT-2_Intestine_Embryonic_82	82	2	2.09114	0.248074
nol-6/rpa-9_up_206	206	5	2.08099	0.0940264
Cadmium_Huffman_reg_835	835	18	1.84821	0.00933363
SMA-6_reg_2020	2020	32	1.3582	0.0461773
Hypox_reg_726	726	7	0.826662	0.746632
UV-CEP-1-dependent_527	527	5	0.81344	0.7392
HIF-1_reg_60	60	0	0	0.494141
96h_Cure_down+up_243	243	n/a	n/a	n/a
120h_Cure_down+up_129	129	41	27.2496	5.52057e-48
R.F. = The Representation Factor is the # of overlapping genes divided by the expected # of overlapping genes drawn from 2 independent groups.
p< = The Hypergeometric Probability is the probability of finding x overlapping genes.
Total # of Genes = 20,834. Using WormBase Converter (Engelmann et al., 2011), 24,906 unique genes in the Agilent C. elegans V2 array correspond to 20,834 genes in WS220.
References
Cadmium-regulated genes from Cui et al., 2007, Genome Biology, 8(6):R122.
Cadmium-regulated genes from Huffman et al., 2004, PNAS, 101(30): 10995-11000.
DAF-16-regulated genes from Murphy et al., 2003, Nature, 424(6946): 277-283.
ELT-2-regulated genes from McGhee et al., 2007, Dev Biol, 302(2): 627-645 (Table 1).
ELT-2-regulated genes from McGhee et al., 2009, Dev Biol, 327(2): 551-565 (Tables 1 and 2).
HIF-1-regulated genes from Shen et al., 2005, JBC, 280(21): 20580-20588.
Hypoxia-regulated genes from Shen et al., 2005, JBC, 280(21): 20580-20588.
nol-6/rpa-9-induced genes from Fuhrman et al., 2009, PLoS Genetics, 5(9): e1000657.
PMK-1-regulated genes from Troemel et al., 2006, PLoS Genetics, 2(11): e183.
SKN-1-regulated genes from Oliveira et al., 2009, Aging Cell, 8(5): 524-541.
SMA-6-regulated genes from Roberts et al., 2010, BMC Dev Biol, 10:61.
UV-CEP-1-dependent genes from Derry et al., 2007, Cell Death Differ, 14(4): 662-70.

## Sheet: 96h_down_Overlap
96 hour Down-regulated (n=126 genes)
http://nemates.org/MA/progs/overlap_stats.html (J. Lund)
Gene Set Description	# Genes in Gene Set	Overlap	R.F.	p<
Cadmium_Cui_down_49	49	5	16.8724	1.15108e-05
PMK-1_negreg_47	47	4	14.0723	0.000186011
ELT-2_Intestine_Adult_80	80	4	8.26746	0.00141469
ELT-2_Intestine_L1_L2_60	60	3	8.26746	0.00575006
DAF-16_Class2_238	238	9	6.2527	1.47099e-05
ELT-2_Intestine_(A+L+E) Unique_197	197	7	5.87535	0.000198645
PMK-1_pozreg_87	87	3	5.7017	0.0158351
Cadmium_Cui_up_234	234	8	5.65296	9.04439e-05
SKN-1_negreg_63	63	2	5.24918	0.0557975
DAF-16_Class1_245	245	5	3.37447	0.0167138
Cadmium_Huffman_down_391	391	6	2.53733	0.0316976
SMA-6_pozreg_1469	1469	22	2.4763	6.62205e-05
SKN-1_pozreg_232	232	3	2.13814	0.165987
ELT-2_Intestine_Embryonic_82	82	1	2.01645	0.392497
Cadmium_Huffman_up_444	444	5	1.86204	0.132196
UV-CEP-1-dependent_527	527	3	0.941267	0.621356
nol-6/rpa-9_up_206	206	1	0.802666	0.715163
Hypox_reg_619	619	0	0	0.022105
SMA-6_negreg_551	551	0	0	0.0337927
Hypox_reg_107	107	0	0	0.521659
HIF-1_pozreg_54	54	0	0	0.720369
HIF-1_negreg_6	6	0	0	0.964253
96h_Cure_down_126	126	n/a	n/a	n/a
120h_Cure_down_57	57	15	43.5129	3.99596e-21
96h_Cure_up_117	117	0	0	0.490794
120h_Cure_up_72	72	0	0	0.645641
R.F. = The Representation Factor is the # of overlapping genes divided by the expected # of overlapping genes drawn from 2 independent groups.
p< = The Hypergeometric Probability is the probability of finding x overlapping genes.
Total # of Genes = 20,834. Using WormBase Converter (Engelmann et al., 2011), 24,906 unique genes in the Agilent C. elegans V2 array correspond to 20,834 genes in WS220.
References
Cadmium-regulated genes from Cui et al., 2007, Genome Biology, 8(6):R122.
Cadmium-regulated genes from Huffman et al., 2004, PNAS, 101(30): 10995-11000.
DAF-16-regulated genes from Murphy et al., 2003, Nature, 424(6946): 277-283.
ELT-2-regulated genes from McGhee et al., 2007, Dev Biol, 302(2): 627-645 (Table 1).
ELT-2-regulated genes from McGhee et al., 2009, Dev Biol, 327(2): 551-565 (Tables 1 and 2).
HIF-1-regulated genes from Shen et al., 2005, JBC, 280(21): 20580-20588.
Hypoxia-regulated genes from Shen et al., 2005, JBC, 280(21): 20580-20588.
nol-6/rpa-9-induced genes from Fuhrman et al., 2009, PLoS Genetics, 5(9): e1000657.
PMK-1-regulated genes from Troemel et al., 2006, PLoS Genetics, 2(11): e183.
SKN-1-regulated genes from Oliveira et al., 2009, Aging Cell, 8(5): 524-541.
SMA-6-regulated genes from Roberts et al., 2010, BMC Dev Biol, 10:61.
UV-CEP-1-dependent genes from Derry et al., 2007, Cell Death Differ, 14(4): 662-70.

## Sheet: 96h_up_Overlap
96 hour Up-regulated (n=117 genes)
http://nemates.org/MA/progs/overlap_stats.html (J. Lund)
Gene Set Description	# Genes in Gene Set	Overlap	R.F.	p<
Cadmium_Cui_up_234	234	13	9.89269	7.15329e-10
ELT-2_Intestine_Adult_80	80	2	4.45171	0.0744748
PMK-1_pozreg_87	87	2	4.09353	0.086001
Cadmium_Cui_down_49	49	1	3.63405	0.241392
nol-6/rpa-9_up_206	206	4	3.45764	0.0289898
Hypox_reg_107	107	2	3.32838	0.121478
SKN-1_pozreg_232	232	4	3.07014	0.0419553
DAF-16_Class1_245	245	3	2.18043	0.159384
ELT-2_Intestine_Embryonic_82	82	1	2.17157	0.370417
ELT-2_Intestine_(A+L+E) Unique_197	197	2	1.8078	0.303565
Cadmium_Huffman_up_444	444	4	1.60422	0.239518
Hypox_reg_619	619	5	1.43836	0.268256
Cadmium_Huffman_down_391	391	3	1.36625	0.376783
SMA-6_negreg_551	551	3	0.969519	0.601449
SMA-6_pozreg_1469	1469	7	0.848522	0.726298
DAF-16_Class2_238	238	1	0.748186	0.74025
UV-CEP-1-dependent_527	527	2	0.675781	0.799401
SKN-1_negreg_63	63	0	0	0.700946
ELT-2_Intestine_L1_L2_60	60	0	0	0.712925
HIF-1_pozreg_54	54	0	0	0.737494
PMK-1_negreg_47	47	0	0	0.767221
HIF-1_negreg_6	6	0	0	0.966771
96h_Cure_down_126	126	0	0	0.490794
120h_Cure_down_57	57	0	0	0.725106
96h_Cure_up_117	117	n/a	n/a	n/a
120h_Cure_up_72	72	26	64.3025	3.49072e-41
R.F. = The Representation Factor is the # of overlapping genes divided by the expected # of overlapping genes drawn from 2 independent groups.
p< = The Hypergeometric Probability is the probability of finding x overlapping genes.
Total # of Genes = 20,834. Using WormBase Converter (Engelmann et al., 2011), 24,906 unique genes in the Agilent C. elegans V2 array correspond to 20,834 genes in WS220.
References
Cadmium-regulated genes from Cui et al., 2007, Genome Biology, 8(6):R122.
Cadmium-regulated genes from Huffman et al., 2004, PNAS, 101(30): 10995-11000.
DAF-16-regulated genes from Murphy et al., 2003, Nature, 424(6946): 277-283.
ELT-2-regulated genes from McGhee et al., 2007, Dev Biol, 302(2): 627-645 (Table 1).
ELT-2-regulated genes from McGhee et al., 2009, Dev Biol, 327(2): 551-565 (Tables 1 and 2).
HIF-1-regulated genes from Shen et al., 2005, JBC, 280(21): 20580-20588.
Hypoxia-regulated genes from Shen et al., 2005, JBC, 280(21): 20580-20588.
nol-6/rpa-9-induced genes from Fuhrman et al., 2009, PLoS Genetics, 5(9): e1000657.
PMK-1-regulated genes from Troemel et al., 2006, PLoS Genetics, 2(11): e183.
SKN-1-regulated genes from Oliveira et al., 2009, Aging Cell, 8(5): 524-541.
SMA-6-regulated genes from Roberts et al., 2010, BMC Dev Biol, 10:61.
UV-CEP-1-dependent genes from Derry et al., 2007, Cell Death Differ, 14(4): 662-70.

## Sheet: References
References for Gene Sets
Gene Set Description	# Genes in Gene Set	Reference
Cadmium_Cui_down_49	49	Cui et al., 2007, Genome Biology, 8(6):R122.
Cadmium_Cui_up_234	234	"
Cadmium_Huffman_down_391	391	Huffman et al., 2004, PNAS, 101(30): 10995-11000.
Cadmium_Huffman_up_444	444	"
DAF-16_Class1_245	245	Murphy et al., 2003, Nature, 424(6946): 277-283.
DAF-16_Class2_238	238	"
ELT-2_Intestine_(A+L+E) Unique_197	197	McGhee et al., 2007, Dev Biol, 302(2): 627-645.
ELT-2_Intestine_Adult_80	80	"
ELT-2_Intestine_Embryonic_82	82	McGhee et al., 2009, Dev Biol, 327(2): 551-565
ELT-2_Intestine_L1_L2_60	60	"
HIF-1_negreg_6	6	Shen et al., 2005, JBC, 280(21): 20580-20588.
HIF-1_pozreg_54	54	"
Hypox_reg_107	107	"
Hypox_reg_619	619	"
nol-6/rpa-9_up_206	206	Fuhrman et al., 2009, PLoS Genetics, 5(9): e1000657.
PMK-1_negreg_47	47	Troemel et al., 2006, PLoS Genetics, 2(11): e183.
PMK-1_pozreg_87	87	"
SKN-1_negreg_63	63	Oliveira et al., 2009, Aging Cell, 8(5): 524-541.
SKN-1_pozreg_232	232	"
SMA-6_negreg_551	551	Roberts et al., 2010, BMC Dev Biol, 10:61.
SMA-6_pozreg_1469	1469	"
UV-CEP-1-dependent_527	527	Derry et al., 2007, Cell Death Differ, 14(4): 662-70.
R.F. = The Representation Factor is the # of overlapping genes divided by the expected # of overlapping genes drawn from 2 independent groups.
p< = The Hypergeometric Probability is the probability of finding x overlapping genes.
Total # of Genes = 20,834. Using WormBase Converter (Engelmann et al., 2011), 24,906 unique genes in the Agilent C. elegans V2 array correspond to 20,834 genes in WS220.
