# Supplementary material for: Recovery from an Acute Infection in C. elegans Requires the GATA Transcription Factor ELT-2
Source: PLoS Genet. 2014 Oct 23;10(10):e1004609. doi: 10.1371/journal.pgen.1004609 (PMC4207467; doi:10.1371/journal.pgen.1004609)
Supplement: Table S6 — Analysis of TGATAA sites in 1.5kb promoter regions of qRT-PCR-confirmed recovery genes. (XLSX) [file pgen.1004609.s012.xlsx]

## Sheet: TableS6
Analysis of TGATAA Sites in 1.5kb Promoter Regions of qPCR-Confirmed Recovery Genes
Regulation	Gene	Systematic	# of TGATAA sites
down	clec-25	T20B3.15	1
down	clec-28	F49A5.5	3
down	ilys-3	C45G7.3	2
down	lys-9	C54C8.6	5
up	gsto-1	C29E4.7	0
up	hrg-4	F36H1.5	1
up	pgp-1	K08E7.9	1
up	ugt-16	ZC443.6	2
housekeep	ama-1	F36A4.7	2
housekeep	cdc-42	R07G3.1	1
housekeep	mai-1	K10B3.9	1
housekeep	pmp-3	C54G10.3	3
housekeep	tba-1	F26E4.8	0
housekeep	Y45F10D.4	Y45F10D.4	0
