# Supplementary material for: Recovery from an Acute Infection in C. elegans Requires the GATA Transcription Factor ELT-2
Source: PLoS Genet. 2014 Oct 23;10(10):e1004609. doi: 10.1371/journal.pgen.1004609 (PMC4207467; doi:10.1371/journal.pgen.1004609)
Supplement: Table S7 — Expression patterns of recovery genes via WormMine. (XLSX) [file pgen.1004609.s013.xlsx]

## Sheet: down-regulated
Expression Patterns of Recovery Genes via WormMine
http://www.wormbase.org/tools/wormmine/
Gene	Sequence Name	Expression Patterns > Anatomy Terms	Primary Identifier
acdh-1	C55B7.4	intestine	Expr9109
clec-166	F38A1.5	rectum	Expr2009
clec-5	C35D10.14	anal depressor muscle	Expr5436
clec-5	C35D10.14	head	Expr5436
clec-5	C35D10.14	intestine	Expr5435
clec-5	C35D10.14	intestine	Expr5436
clec-5	C35D10.14	rectal gland cell	Expr5436
cpr-1	C52E4.1	int1DL	Expr621
cpr-1	C52E4.1	int1DR	Expr621
cpr-1	C52E4.1	int1VL	Expr621
cpr-1	C52E4.1	int1VR	Expr621
cpr-1	C52E4.1	int2D	Expr621
cpr-1	C52E4.1	int2V	Expr621
cpr-1	C52E4.1	int3D	Expr621
cpr-1	C52E4.1	int3V	Expr621
cpr-1	C52E4.1	int4D	Expr621
cpr-1	C52E4.1	int4V	Expr621
cpr-1	C52E4.1	int5L	Expr621
cpr-1	C52E4.1	int5R	Expr621
cpr-1	C52E4.1	int6L	Expr621
cpr-1	C52E4.1	int6R	Expr621
cpr-1	C52E4.1	intestinal cell	Expr681
cpr-1	C52E4.1	intestine	Expr621
dod-22	F55G11.5	head neuron	Expr4726
dod-22	F55G11.5	intestine	Expr4726
dod-22	F55G11.5	rectal gland cell	Expr4726
grl-11	ZK512.9	pharynx	Expr7221
grl-11	ZK512.9	pm6	Expr4451
ilys-3	C45G7.3	intestinal cell	Expr9963
ins-8	ZK1251.11	inner labial neuron	Expr870
ins-8	ZK1251.11	nerve ring	Expr870
ins-8	ZK1251.11	outer labial neuron	Expr870
ins-8	ZK1251.11	tail neuron	Expr870
ins-8	ZK1251.11	ventral nerve cord	Expr870
pept-1	K04E7.2	intestine	Expr10732
pept-1	K04E7.2	intestine	Expr8048
pept-1	K04E7.2	intestine	Expr8049
scl-2	F49E11.10	intestinal cell	Expr9962
smf-2	K11G12.3	dopaminergic neuron	Expr8812
smf-2	K11G12.3	gonadal sheath cell	Expr8860
smf-2	K11G12.3	mc1	Expr8860
smf-2	K11G12.3	mc2	Expr8860
smf-2	K11G12.3	mc3	Expr8860
smf-2	K11G12.3	pharyngeal-intestinal valve	Expr8860
srg-13	T23F11.5	nervous system	Expr6748
srg-13	T23F11.5	neuron	Expr6748
srg-13	T23F11.5	PHAL	Expr304
srg-13	T23F11.5	PHAR	Expr304
srg-13	T23F11.5	tail neuron	Expr6748
trx-3	M01H9.1	intestine	Expr6407
	F26A1.7	head neuron	Expr5870
	F26A1.7	nervous system	Expr5870
	K12B6.4	neuron	Expr2048
	F26A1.7	tail neuron	Expr5870
Intestinal Expression

## Sheet: up-regulated
Expression Patterns of Recovery Genes via WormMine
http://www.wormbase.org/tools/wormmine/
Gene	Sequence Name	Expression Patterns > Anatomy Terms	Primary Identifier
cdr-2	C54D10.1	head neuron	Expr5584
cdr-2	C54D10.1	nervous system	Expr5584
cdr-2	C54D10.1	pharynx	Expr5584
cdr-2	C54D10.1	rectal epithelium	Expr5584
cdr-2	C54D10.1	reproductive system	Expr5584
cdr-2	C54D10.1	vulva	Expr5584
cdr-4	K01D12.11	intestine	Expr4094
cdr-4	K01D12.11	intestine	Expr7891
cdr-4	K01D12.11	pharynx	Expr7891
cdr-4	K01D12.11	pm5	Expr7891
cdr-4	K01D12.11	pm6	Expr7891
cdr-4	K01D12.11	pm7	Expr7891
far-3	F15B9.1	hypodermis	Expr5766
far-3	F15B9.1	hypodermis	Expr8214
far-3	F15B9.1	intestine	Expr5766
far-3	F15B9.1	intestine	Expr8214
far-3	F15B9.1	intestine	Expr8219
far-3	F15B9.1	vulva	Expr8219
fmo-2	K08C7.5	excretory gland cell	Expr3218
fmo-2	K08C7.5	intestine	Expr3218
gsto-2	C02D5.3	head	Expr8013
gsto-2	C02D5.3	intestine	Expr8013
gsto-2	C02D5.3	tail	Expr8013
haf-7	Y50E8A.16	head neuron	Expr7027
haf-7	Y50E8A.16	intestine	Expr3349
haf-7	Y50E8A.16	intestine	Expr7026
haf-7	Y50E8A.16	intestine	Expr7027
haf-7	Y50E8A.16	nervous system	Expr7027
haf-7	Y50E8A.16	pharynx	Expr3349
haf-7	Y50E8A.16	pharynx	Expr7026
haf-7	Y50E8A.16	pharynx	Expr7027
haf-7	Y50E8A.16	rectal epithelium	Expr7027
haf-7	Y50E8A.16	reproductive system	Expr7027
haf-7	Y50E8A.16	tail	Expr7026
haf-7	Y50E8A.16	tail neuron	Expr7027
haf-7	Y50E8A.16	vulva	Expr7027
haf-7	Y50E8A.16	vulval muscle	Expr7027
hrg-4	F36H1.5	intestine	Expr9100
hrg-4	F36H1.5	intestine	Expr9860
lpr-6	W04G3.1	amphid neuron	Expr3367
nhr-214	T07C5.3	head neuron	Expr7656
ocr-1	F28H7.10	ADLL	Expr1982
ocr-1	F28H7.10	ADLR	Expr1982
ocr-1	F28H7.10	AWAL	Expr1982
ocr-1	F28H7.10	AWAR	Expr1982
pgp-1	K08E7.9	intestinal cell	Expr1546
pgp-1	K08E7.9	intestinal cell	Expr1548
pgp-1	K08E7.9	intestine	Expr3339
pgp-1	K08E7.9	intestine	Expr710
pgp-1	K08E7.9	pharynx	Expr1548
twk-32	F53C11.6	interneuron	Expr1375
ugt-61	F39G3.1	excretory cell	Expr6001
ugt-61	F39G3.1	intestine	Expr6001
ugt-61	F39G3.1	pharynx	Expr6001
ugt-61	F39G3.1	tail	Expr6001
	F08H9.4	excretory canal	Expr2458
	F08H9.4	head neuron	Expr2458
	Y32H12A.1	head neuron	Expr6919
	Y32H12A.1	head neuron	Expr6920
	Y32H12A.1	nervous system	Expr6919
	Y32H12A.1	nervous system	Expr6920
	Y32H12A.1	seam cell	Expr6919
	F08H9.4	ventral cord neuron	Expr2458
Intestinal Expression

## Sheet: qRT-PCR verified genes
Expression Patterns of qPCR-Confirmed Recovery Genes via WormMine
http://www.wormbase.org/tools/wormmine/
Gene	Sequence Name	Expression Patterns > Anatomy Terms	Primary Identifier	Regulation
clec-25	T20B3.15	no data	no data	down
clec-28	F49A5.5	no data	no data	down
ilys-3	C45G7.3	intestinal cell	Expr9963	down
lys-9	C54C8.6	no data		down
gsto-1	C29E4.7	intestine	Expr4883	up
gsto-1	C29E4.7	intestine	Expr4884	up
hrg-4	F36H1.5	intestine	Expr9100	up
hrg-4	F36H1.5	intestine	Expr9860	up
pgp-1	K08E7.9	intestinal cell	Expr1546	up
pgp-1	K08E7.9	intestinal cell	Expr1548	up
pgp-1	K08E7.9	pharynx	Expr1548	up
pgp-1	K08E7.9	intestine	Expr3339	up
pgp-1	K08E7.9	intestine	Expr710	up
ugt-16	ZC443.6	no data	no data	up
